# Supplementary material for: Clubroot resistance gene Rcr6 in Brassica nigra resides in a genomic region homologous to chromosome A08 in B. rapa
Source: BMC Plant Biol. 2019 May 29;19:224. doi: 10.1186/s12870-019-1844-5 (PMC6542104; doi:10.1186/s12870-019-1844-5)
Supplement: Supplementary file 4 — Table S1. Blast2GO result in the Rcr6 target region of chromsome A08. Table S2. Blast2GO result in the Rcr6 target region of chromsome B3. (XLSX 59 kb) [file 12870_2019_1844_MOESM4_ESM.xlsx]

## Sheet: Table S1
Table S1. Blast2GO result in the Rcr6 target region of chromsome A08
SeqName	Description	Length	#Hits	e-Value	sim mean	#GO	GO IDs	GO Names	Enzyme Codes	Enzyme Names	InterPro IDs	InterPro GO IDs	InterPro GO Names
Bra010552	Disease resistance (TIR-NBS-LRR class) family	4901	20	0	71.3	5	C:GO:0005737; P:GO:0007165; C:GO:0016021; F:GO:0043531; P:GO:0006952	C:cytoplasm; P:signal transduction; C:integral component of membrane; F:ADP binding; P:defense response			PR00364 (PRINTS); IPR002182 (PFAM); G3DSA:3.40.50.300 (GENE3D); G3DSA:3.40.50.300 (GENE3D); G3DSA:1.10.20.10 (GENE3D); PTHR11017 (PANTHER); PTHR11017:SF181 (PANTHER); IPR027417 (SUPERFAMILY); IPR011991 (SUPERFAMILY)	F:GO:0043531	F:ADP binding
Bra010553	aldehyde dehydrogenase	2387	18	1.02816e-132	67.17	12	F:GO:0004029; F:GO:0004028; P:GO:0006081; P:GO:0009737; F:GO:0004030; C:GO:0005739; C:GO:0016020; C:GO:0009941; C:GO:0005783; P:GO:0055114; F:GO:0033721; P:GO:0009414	F:aldehyde dehydrogenase (NAD) activity; F:3-chloroallyl aldehyde dehydrogenase activity; P:cellular aldehyde metabolic process; P:response to abscisic acid; F:aldehyde dehydrogenase [NAD(P)+] activity; C:mitochondrion; C:membrane; C:chloroplast envelope; C:endoplasmic reticulum; P:oxidation-reduction process; F:aldehyde dehydrogenase (NADP+) activity; P:response to water deprivation	EC:1.2.1.5; EC:1.2.1.4; EC:1.2.1.3	Aldehyde dehydrogenase (NAD(P)(+)); Aldehyde dehydrogenase (NADP(+)); Aldehyde dehydrogenase (NAD(+))	IPR016162 (G3DSA:3.40.605.GENE3D); PTHR43570 (PANTHER); PTHR43570:SF16 (PANTHER); IPR016161 (SUPERFAMILY)	F:GO:0016491; P:GO:0008152; P:GO:0055114	F:oxidoreductase activity; P:metabolic process; P:oxidation-reduction process
Bra010554	purple acid phosphatase precursor	1887	20	2.77536e-135	74.6	11	F:GO:0004722; P:GO:0055062; C:GO:0009506; F:GO:0046872; C:GO:0005829; C:GO:0005576; C:GO:0009505; P:GO:0016036; P:GO:0016311; C:GO:0005773; F:GO:0003993	F:protein serine/threonine phosphatase activity; P:phosphate ion homeostasis; C:plasmodesma; F:metal ion binding; C:cytosol; C:extracellular region; C:plant-type cell wall; P:cellular response to phosphate starvation; P:dephosphorylation; C:vacuole; F:acid phosphatase activity	EC:3.1.3.16; EC:3.1.3.41; EC:3.1.3.2	Protein-serine/threonine phosphatase; 4-nitrophenylphosphatase; Acid phosphatase	IPR029052 (G3DSA:3.60.21.GENE3D); IPR004843 (PFAM); PTHR22953 (PANTHER); PTHR22953:SF60 (PANTHER); IPR029052 (SUPERFAMILY)	F:GO:0016787	F:hydrolase activity
Bra010555	S-adenosyl-L-methionine-dependent methyltransferases superfamily	1454	20	3.11915e-63	64.35	11	C:GO:0005634; F:GO:0080150; P:GO:0051707; C:GO:0016020; P:GO:0009611; P:GO:0046686; F:GO:0008757; P:GO:0006633; P:GO:0006952; F:GO:0052624; P:GO:0032259	C:nucleus; F:S-adenosyl-L-methionine:benzoic acid carboxyl methyl transferase activity; P:response to other organism; C:membrane; P:response to wounding; P:response to cadmium ion; F:S-adenosylmethionine-dependent methyltransferase activity; P:fatty acid biosynthetic process; P:defense response; F:2-phytyl-1,4-naphthoquinone methyltransferase activity; P:methylation			IPR005299 (PFAM); G3DSA:3.40.50.150 (GENE3D); PTHR31009:SF22 (PANTHER); PTHR31009 (PANTHER); IPR029063 (SUPERFAMILY)	F:GO:0008168	F:methyltransferase activity
Bra010556	S-adenosyl-L-methionine-dependent methyltransferases superfamily	1508	20	2.19011e-81	62.3	10	C:GO:0005634; F:GO:0080150; P:GO:0051707; P:GO:0009611; P:GO:0046686; F:GO:0008757; P:GO:0006633; P:GO:0006952; F:GO:0052624; P:GO:0032259	C:nucleus; F:S-adenosyl-L-methionine:benzoic acid carboxyl methyl transferase activity; P:response to other organism; P:response to wounding; P:response to cadmium ion; F:S-adenosylmethionine-dependent methyltransferase activity; P:fatty acid biosynthetic process; P:defense response; F:2-phytyl-1,4-naphthoquinone methyltransferase activity; P:methylation			G3DSA:3.40.50.150 (GENE3D); IPR005299 (PFAM); PTHR31009 (PANTHER); PTHR31009:SF22 (PANTHER); IPR029063 (SUPERFAMILY)	F:GO:0008168	F:methyltransferase activity
Bra010557	hypothetical protein AT4G36500	363	10	1.30683e-61	71	2	C:GO:0005739; C:GO:0005886	C:mitochondrion; C:plasma membrane
Bra010558	basic helix-loop-helix (bHLH) DNA-binding superfamily	1268	20	5.79358e-66	70.35	11	C:GO:0005634; F:GO:0003700; P:GO:0009826; P:GO:0009299; F:GO:0044212; P:GO:0006355; F:GO:0043565; P:GO:0009637; P:GO:0009735; P:GO:0009911; F:GO:0043425	C:nucleus; F:transcription factor activity, sequence-specific DNA binding; P:unidimensional cell growth; P:mRNA transcription; F:transcription regulatory region DNA binding; P:regulation of transcription, DNA-templated; F:sequence-specific DNA binding; P:response to blue light; P:response to cytokinin; P:positive regulation of flower development; F:bHLH transcription factor binding			IPR011598 (SMART); IPR011598 (G3DSA:4.10.280.GENE3D); PTHR12565:SF202 (PANTHER); PTHR12565 (PANTHER); IPR011598 (PROSITE_PROFILES); IPR011598 (CDD); IPR011598 (SUPERFAMILY)	F:GO:0046983	F:protein dimerization activity
Bra010559	ARM repeat superfamily	2446	20	0	61.05	9	P:GO:0031648; C:GO:0005634; F:GO:0004842; C:GO:0005737; F:GO:0070696; P:GO:2000022; P:GO:0010200; F:GO:0043621; P:GO:0051865	P:protein destabilization; C:nucleus; F:ubiquitin-protein transferase activity; C:cytoplasm; F:transmembrane receptor protein serine/threonine kinase binding; P:regulation of jasmonic acid mediated signaling pathway; P:response to chitin; F:protein self-association; P:protein autoubiquitination
Bra010560	Duplicated homeodomain-like superfamily	240	20	5.49287e-43	84	11	C:GO:0005634; P:GO:0009739; C:GO:0009507; F:GO:0003700; P:GO:0006351; P:GO:0009793; F:GO:0044212; P:GO:0006355; P:GO:0009630; P:GO:0009751; P:GO:0010114	C:nucleus; P:response to gibberellin; C:chloroplast; F:transcription factor activity, sequence-specific DNA binding; P:transcription, DNA-templated; P:embryo development ending in seed dormancy; F:transcription regulatory region DNA binding; P:regulation of transcription, DNA-templated; P:gravitropism; P:response to salicylic acid; P:response to red light			IPR001005 (SMART); IPR001005 (PFAM); G3DSA:1.10.10.60 (GENE3D); PTHR43096 (PANTHER); PTHR43096:SF2 (PANTHER); IPR017884 (PROSITE_PROFILES); cd00167 (CDD); IPR009057 (SUPERFAMILY)	F:GO:0003677	F:DNA binding
Bra010561	late embryogenesis abundant domain-containing LEA domain-containing	1702	11	3.2565e-69	55.27	2	C:GO:0005783; C:GO:0005773	C:endoplasmic reticulum; C:vacuole			G3DSA:1.20.120.20 (GENE3D); G3DSA:1.10.287.700 (GENE3D); IPR004238 (PFAM); mobidb-lite (MOBIDB_LITE); mobidb-lite (MOBIDB_LITE); mobidb-lite (MOBIDB_LITE); PTHR23241:SF74 (PANTHER); PTHR23241 (PANTHER)	no GO terms	no GO terms
Bra010562	alpha beta-Hydrolases superfamily	1380	20	1.91507e-84	54.9	2	C:GO:0005737; F:GO:0003824	C:cytoplasm; F:catalytic activity			IPR029058 (G3DSA:3.40.50.GENE3D); IPR000073 (PFAM); PTHR43139:SF2 (PANTHER); PTHR43139 (PANTHER); IPR029058 (SUPERFAMILY)	no GO terms	no GO terms
Bra010563	GATA type zinc finger transcription factor family	816	14	1.60378e-41	72.43	9	C:GO:0005634; C:GO:0005667; F:GO:0008270; F:GO:0001085; F:GO:0000977; P:GO:0030154; P:GO:0006355; F:GO:0001228; F:GO:0003682	C:nucleus; C:transcription factor complex; F:zinc ion binding; F:RNA polymerase II transcription factor binding; F:RNA polymerase II regulatory region sequence-specific DNA binding; P:cell differentiation; P:regulation of transcription, DNA-templated; F:transcriptional activator activity, RNA polymerase II transcription regulatory region sequence-specific binding; F:chromatin binding			IPR000679 (SMART); IPR000679 (PFAM); IPR013088 (G3DSA:3.30.50.GENE3D); PTHR10071:SF255 (PANTHER); PTHR10071 (PANTHER); IPR000679 (PROSITE_PROFILES); SSF57716 (SUPERFAMILY)	F:GO:0003700; F:GO:0008270; P:GO:0006355; F:GO:0043565	F:transcription factor activity, sequence-specific DNA binding; F:zinc ion binding; P:regulation of transcription, DNA-templated; F:sequence-specific DNA binding
Bra010564	AC010852_16hypothetical protein; 65170-71022	5518	3	0	64	1	C:GO:0005829	C:cytosol
Bra010565	Vacuolar sorting 39	5162	4	0	92.75	6	C:GO:0009506; P:GO:0016192; P:GO:0009793; P:GO:0097576; P:GO:0006886; C:GO:0030897	C:plasmodesma; P:vesicle-mediated transport; P:embryo development ending in seed dormancy; P:vacuole fusion; P:intracellular protein transport; C:HOPS complex			IPR019452 (PFAM); IPR011990 (G3DSA:1.25.40.GENE3D); PTHR12894:SF20 (PANTHER); PTHR12894 (PANTHER)	F:GO:0005515	F:protein binding
Bra010566	Sec14p-like phosphatidylinositol transfer family	1245	17	2.39385e-134	78.88	5	C:GO:0005634; C:GO:0005794; P:GO:0006810; C:GO:0005886; F:GO:0005215	C:nucleus; C:Golgi apparatus; P:transport; C:plasma membrane; F:transporter activity			IPR001251 (G3DSA:3.40.525.GENE3D); mobidb-lite (MOBIDB_LITE); IPR001251 (SUPERFAMILY)	no GO terms	no GO terms
Bra010567	Major facilitator superfamily	1896	20	0	65.2	19	F:GO:0015148; F:GO:0015576; F:GO:0015168; F:GO:0015575; F:GO:0015591; F:GO:0005354; F:GO:0005365; P:GO:0046323; C:GO:0005774; F:GO:0005355; P:GO:1901700; F:GO:0009679; P:GO:0006950; P:GO:0001101; C:GO:0005887; P:GO:0009628; P:GO:0035428; C:GO:0090406; P:GO:0010311	F:D-xylose transmembrane transporter activity; F:sorbitol transmembrane transporter activity; F:glycerol transmembrane transporter activity; F:mannitol transmembrane transporter activity; F:D-ribose transmembrane transporter activity; F:galactose transmembrane transporter activity; F:myo-inositol transmembrane transporter activity; P:glucose import; C:vacuolar membrane; F:glucose transmembrane tr…
Bra010568	Tetratricopeptide repeat (TPR)-like superfamily	1224	20	0	58.05	4	C:GO:0005739; C:GO:0016020; F:GO:0003729; P:GO:0009987	C:mitochondrion; C:membrane; F:mRNA binding; P:cellular process			G3DSA:3.30.2320.10 (GENE3D); IPR002885 (PFAM); IPR002885 (TIGRFAM); IPR002885 (PFAM); IPR002885 (PFAM); IPR011990 (G3DSA:1.25.40.GENE3D); PTHR24015:SF1161 (PANTHER); PTHR24015 (PANTHER); IPR002885 (PROSITE_PROFILES); IPR002885 (PROSITE_PROFILES); IPR002885 (PROSITE_PROFILES); IPR002885 (PROSITE_PROFILES); IPR002885 (PROSITE_PROFILES); IPR002885 (PROSITE_PROFILES); IPR002885 (PROSITE_PROFILES); IP…	F:GO:0005515	F:protein binding
Bra010569	U2 snRNP auxilliary large splicing factor	3279	20	2.8709e-101	70.4	14	C:GO:0089701; F:GO:0008187; C:GO:0016607; P:GO:0042742; P:GO:0044699; P:GO:0000398; C:GO:0000243; F:GO:0000166; P:GO:0010629; F:GO:0005515; P:GO:0050794; F:GO:0030628; P:GO:0031123; C:GO:0071004	C:U2AF; F:poly-pyrimidine tract binding; C:nuclear speck; P:defense response to bacterium; P:single-organism process; P:mRNA splicing, via spliceosome; C:commitment complex; F:nucleotide binding; P:negative regulation of gene expression; F:protein binding; P:regulation of cellular process; F:pre-mRNA 3'-splice site binding; P:RNA 3'-end processing; C:U2-type prespliceosome			IPR000504 (SMART); IPR000504 (PFAM); G3DSA:3.30.70.330 (GENE3D); PTHR23139 (PANTHER); PTHR23139:SF85 (PANTHER); IPR000504 (PROSITE_PROFILES); cd12231 (CDD); IPR000504 (SUPERFAMILY)	F:GO:0003676	F:nucleic acid binding
Bra010570	#NAME?	2761	9	2.51126e-96	68.78	2	C:GO:0009506; F:GO:0045735	C:plasmodesma; F:nutrient reservoir activity			IPR006045 (SMART); IPR014710 (G3DSA:2.60.120.GENE3D); IPR006045 (PFAM); mobidb-lite (MOBIDB_LITE); mobidb-lite (MOBIDB_LITE); PTHR31189 (PANTHER); PTHR31189:SF20 (PANTHER); IPR011051 (SUPERFAMILY)	F:GO:0045735	F:nutrient reservoir activity
Bra010571	HVA22 K	1844	3	5.32413e-25	61	3	P:GO:0008150; C:GO:0005575; F:GO:0003674	P:biological_process; C:cellular_component; F:molecular_function			no IPS match	no IPS match	no IPS match
Bra010572	G-box binding factor 3	1696	20	7.26814e-37	85.35	11	C:GO:0005634; P:GO:0010629; F:GO:0003700; F:GO:0042802; C:GO:0005737; P:GO:0006351; P:GO:0090342; F:GO:0044212; P:GO:0006355; F:GO:0043565; P:GO:0010310	C:nucleus; P:negative regulation of gene expression; F:transcription factor activity, sequence-specific DNA binding; F:identical protein binding; C:cytoplasm; P:transcription, DNA-templated; P:regulation of cell aging; F:transcription regulatory region DNA binding; P:regulation of transcription, DNA-templated; F:sequence-specific DNA binding; P:regulation of hydrogen peroxide metabolic process
Bra010573	homeobox 40	1187	20	1.58482e-51	75.75	11	P:GO:0048364; C:GO:0005634; F:GO:0003700; P:GO:0010582; P:GO:0006351; P:GO:0045893; P:GO:0048510; P:GO:0010434; F:GO:0043565; P:GO:0009965; P:GO:0009733	P:root development; C:nucleus; F:transcription factor activity, sequence-specific DNA binding; P:floral meristem determinacy; P:transcription, DNA-templated; P:positive regulation of transcription, DNA-templated; P:regulation of timing of transition from vegetative to reproductive phase; P:bract formation; F:sequence-specific DNA binding; P:leaf morphogenesis; P:response to auxin
Bra010574	aminopeptidase P1	2998	9	1.54934e-140	68.22	6	C:GO:0009570; C:GO:0009507; F:GO:0046872; P:GO:0006508; F:GO:0070006; F:GO:0004177	C:chloroplast stroma; C:chloroplast; F:metal ion binding; P:proteolysis; F:metalloaminopeptidase activity; F:aminopeptidase activity			IPR029149 (G3DSA:3.40.350.GENE3D); IPR029149 (G3DSA:3.40.350.GENE3D); PF16189 (PFAM); PTHR43763:SF4 (PANTHER); PTHR43763 (PANTHER)	no GO terms	no GO terms
Bra010575	ubiquitin conjugating enzyme 8	872	20	7.31479e-86	51.65	7	F:GO:0004842; F:GO:0005515; P:GO:0009793; F:GO:0019788; C:GO:0044424; P:GO:0009733; P:GO:0032446	F:ubiquitin-protein transferase activity; F:protein binding; P:embryo development ending in seed dormancy; F:NEDD8 transferase activity; C:intracellular part; P:response to auxin; P:protein modification by small protein conjugation
Bra010576	geranylgeranyl pyrophosphate synthase	1101	20	0	84.75	16	P:GO:0009790; P:GO:0016117; P:GO:0033386; P:GO:0033384; F:GO:0004161; C:GO:0005783; F:GO:0004311; P:GO:0045337; C:GO:0009513; F:GO:0004337; C:GO:0009507; F:GO:0005515; F:GO:0046872; P:GO:0043693; C:GO:0005739; C:GO:0005829	P:embryo development; P:carotenoid biosynthetic process; P:geranylgeranyl diphosphate biosynthetic process; P:geranyl diphosphate biosynthetic process; F:dimethylallyltranstransferase activity; C:endoplasmic reticulum; F:farnesyltranstransferase activity; P:farnesyl diphosphate biosynthetic process; C:etioplast; F:geranyltranstransferase activity; C:chloroplast; F:protein binding; F:metal ion bin…	EC:2.5.1.29; EC:2.5.1.10; EC:2.5.1.1	Geranylgeranyl diphosphate synthase; (2E,6E)-farnesyl diphosphate synthase; Dimethylallyltranstransferase
Bra010577	BEL1-like homeodomain 2	3664	20	3.40165e-71	85	6	C:GO:0005634; F:GO:0003700; P:GO:0006351; F:GO:0044212; P:GO:0006355; P:GO:0009965	C:nucleus; F:transcription factor activity, sequence-specific DNA binding; P:transcription, DNA-templated; F:transcription regulatory region DNA binding; P:regulation of transcription, DNA-templated; P:leaf morphogenesis			IPR006563 (PFAM); PTHR11850:SF167 (PANTHER); PTHR11850 (PANTHER)	no GO terms	no GO terms
Bra010578	HTH-type transcriptional regulator	453	13	8.03409e-63	73.77	1	C:GO:0005730	C:nucleolus			IPR025322 (PFAM); mobidb-lite (MOBIDB_LITE); PTHR33052:SF60 (PANTHER); PTHR33052 (PANTHER)	no GO terms	no GO terms
Bra010579	cold acclimation homolog	1011	4	4.0359e-38	62.5	8	P:GO:0009749; P:GO:0009737; P:GO:0009750; C:GO:0005739; P:GO:0009631; C:GO:0005774; P:GO:0042631; P:GO:0009744	P:response to glucose; P:response to abscisic acid; P:response to fructose; C:mitochondrion; P:cold acclimation; C:vacuolar membrane; P:cellular response to water deprivation; P:response to sucrose
Bra010580	Tetratricopeptide repeat (TPR)-like superfamily	2033	4	1.29654e-99	75.25	1	C:GO:0005634	C:nucleus
Bra010581	myb-like transcription factor family	1289	20	8.43682e-65	82.1	11	C:GO:0005634; P:GO:0010629; P:GO:0090701; F:GO:0003700; P:GO:0055062; P:GO:0009737; P:GO:0006351; F:GO:0044212; P:GO:0048449; C:GO:0005829; P:GO:0006355	C:nucleus; P:negative regulation of gene expression; P:specification of plant organ identity; F:transcription factor activity, sequence-specific DNA binding; P:phosphate ion homeostasis; P:response to abscisic acid; P:transcription, DNA-templated; F:transcription regulatory region DNA binding; P:floral organ formation; C:cytosol; P:regulation of transcription, DNA-templated			PTHR31003 (PANTHER); PTHR31003:SF14 (PANTHER)	no GO terms	no GO terms
Bra010582	hydroxyproline-rich glyco family	1817	2	3.96086e-122	76	5	F:GO:0005515; P:GO:0006606; F:GO:0005487; F:GO:0008139; C:GO:0005643	F:protein binding; P:protein import into nucleus; F:nucleocytoplasmic transporter activity; F:nuclear localization sequence binding; C:nuclear pore			mobidb-lite (MOBIDB_LITE); IPR024882 (PANTHER)	P:GO:0006913; C:GO:0005643	P:nucleocytoplasmic transport; C:nuclear pore
Bra010583	UDP-N-acetylmuramoyl-L-alanyl-D-glutamate- 6-diaminopimelate ligase	996	3	1.37661e-20	84	1	C:GO:0005634	C:nucleus			PTHR36387 (PANTHER)	no GO terms	no GO terms
Bra010584	AT4g37080 C7A10_280	2590	20	8.61043e-162	65.6	1	C:GO:0005739	C:mitochondrion			IPR025757 (PFAM); mobidb-lite (MOBIDB_LITE); PTHR23054 (PANTHER); PTHR23054:SF34 (PANTHER)	no GO terms	no GO terms
Bra010585	methionine aminopeptidase	4237	11	1.14393e-56	58.73	6	C:GO:0009507; P:GO:0009737; C:GO:0005739; P:GO:0006508; P:GO:0031365; F:GO:0008235	C:chloroplast; P:response to abscisic acid; C:mitochondrion; P:proteolysis; P:N-terminal protein amino acid modification; F:metalloexopeptidase activity
Bra010586	methionyl aminopeptidase	4705	20	0	67.2	10	C:GO:0009507; P:GO:0009737; F:GO:0046872; C:GO:0005739; C:GO:0016020; P:GO:0006508; P:GO:0031365; F:GO:0008235; F:GO:0004177; C:GO:0005576	C:chloroplast; P:response to abscisic acid; F:metal ion binding; C:mitochondrion; C:membrane; P:proteolysis; P:N-terminal protein amino acid modification; F:metalloexopeptidase activity; F:aminopeptidase activity; C:extracellular region	EC:3.4.11	Acting on peptide bonds (peptidases)
Bra010587	initiation factor 4A	1655	3	3.50461e-43	78	1	C:GO:0005634	C:nucleus
Bra010588	Disease resistance (TIR-NBS-LRR class) family	8757	20	0	69.4	3	C:GO:0005737; P:GO:0080135; P:GO:0006952	C:cytoplasm; P:regulation of cellular response to stress; P:defense response
Bra010589	Disease resistance (TIR-NBS-LRR class) family	3539	20	7.0046e-155	66.5	2	P:GO:0009816; P:GO:0080135	P:defense response to bacterium, incompatible interaction; P:regulation of cellular response to stress			PR00364 (PRINTS); IPR003593 (SMART); G3DSA:1.10.20.10 (GENE3D); G3DSA:3.40.50.300 (GENE3D); IPR002182 (PFAM); PTHR11017:SF191 (PANTHER); PTHR11017 (PANTHER); cd00009 (CDD); IPR027417 (SUPERFAMILY); IPR011991 (SUPERFAMILY)	F:GO:0043531	F:ADP binding
Bra010590	Disease resistance (TIR-NBS-LRR class) family	4099	20	1.35943e-124	73.65	4	C:GO:0005634; C:GO:0005737; P:GO:0080135; P:GO:0006952	C:nucleus; C:cytoplasm; P:regulation of cellular response to stress; P:defense response			IPR032675 (G3DSA:3.80.10.GENE3D); IPR032675 (G3DSA:3.80.10.GENE3D); IPR032675 (G3DSA:3.80.10.GENE3D); IPR001611 (PFAM); PTHR11017:SF191 (PANTHER); PTHR11017 (PANTHER); IPR032675 (SUPERFAMILY)	F:GO:0005515	F:protein binding
Bra010591	phytochrome interacting factor 4	1656	20	6.69302e-39	50.1	14	P:GO:0010154; P:GO:0010187; P:GO:1901362; P:GO:0007623; C:GO:0005634; P:GO:0009409; P:GO:0048440; F:GO:0003700; F:GO:0005515; P:GO:0044271; P:GO:0050794; P:GO:0018130; P:GO:0010114; P:GO:0019438	P:fruit development; P:negative regulation of seed germination; P:organic cyclic compound biosynthetic process; P:circadian rhythm; C:nucleus; P:response to cold; P:carpel development; F:transcription factor activity, sequence-specific DNA binding; F:protein binding; P:cellular nitrogen compound biosynthetic process; P:regulation of cellular process; P:heterocycle biosynthetic process; P:response…
Bra010592	cysteine ase	1749	20	3.69495e-100	64.85	22	C:GO:0010494; P:GO:0009651; F:GO:0004197; C:GO:0000932; C:GO:0005783; C:GO:0000325; P:GO:0042742; C:GO:0005886; C:GO:0005764; P:GO:0009414; P:GO:0048527; C:GO:0005634; C:GO:0005615; C:GO:0009507; C:GO:0009506; F:GO:0005515; C:GO:0005618; C:GO:0048046; C:GO:0005829; P:GO:0010623; P:GO:0050832; P:GO:0051603	C:cytoplasmic stress granule; P:response to salt stress; F:cysteine-type endopeptidase activity; C:P-body; C:endoplasmic reticulum; C:plant-type vacuole; P:defense response to bacterium; C:plasma membrane; C:lysosome; P:response to water deprivation; P:lateral root development; C:nucleus; C:extracellular space; C:chloroplast; C:plasmodesma; F:protein binding; C:cell wall; C:apoplast; C:cytosol; P…	EC:3.4.22	Acting on peptide bonds (peptidases)
Bra010593	MYB transcription factor	918	20	3.90053e-167	71.8	27	P:GO:0009651; F:GO:0044212; P:GO:0009555; P:GO:0009753; F:GO:0043565; P:GO:0009751; P:GO:0009414; P:GO:0009733; P:GO:0019760; P:GO:0050832; P:GO:0010199; P:GO:2000031; P:GO:0046686; P:GO:0042742; P:GO:0009723; F:GO:0000981; F:GO:0001135; P:GO:0006357; P:GO:0048527; C:GO:0005634; P:GO:0009739; F:GO:0005515; P:GO:0009737; C:GO:0005737; P:GO:0030154; P:GO:2000022; P:GO:0010200	P:response to salt stress; F:transcription regulatory region DNA binding; P:pollen development; P:response to jasmonic acid; F:sequence-specific DNA binding; P:response to salicylic acid; P:response to water deprivation; P:response to auxin; P:glucosinolate metabolic process; P:defense response to fungus; P:organ boundary specification between lateral organs and the meristem; P:regulation of sali…
Bra010594	hypothetical protein	255	3	2.48203e-16	84.33	3	C:GO:0005739; C:GO:0048046; P:GO:0080167	C:mitochondrion; C:apoplast; P:response to karrikin
Bra010595	hypothetical protein AT4G37295	261	2	5.71486e-45	89.5	1	C:GO:0005739	C:mitochondrion
Bra010596	cytochrome P450	2000	20	1.51499e-117	83.8	13	F:GO:0019825; P:GO:0080167; F:GO:0016709; C:GO:0005783; P:GO:0042343; C:GO:0005576; C:GO:0005886; F:GO:0020037; P:GO:0002213; F:GO:0005506; P:GO:0044550; C:GO:0016021; P:GO:0055114	F:oxygen binding; P:response to karrikin; F:oxidoreductase activity, acting on paired donors, with incorporation or reduction of molecular oxygen, NAD(P)H as one donor, and incorporation of one atom of oxygen; C:endoplasmic reticulum; P:indole glucosinolate metabolic process; C:extracellular region; C:plasma membrane; F:heme binding; P:defense response to insect; F:iron ion binding; P:secondary m…	EC:1.14.13	Acting on paired donors, with incorporation or reduction of molecular oxygen. The oxygen incorporated need not be derived from O(2)
Bra010597	cytochrome P450 monooxygenase	2210	20	3.59413e-176	82.9	16	F:GO:0019825; P:GO:0009682; P:GO:0080167; F:GO:0016709; C:GO:0005783; C:GO:0005576; C:GO:0005886; F:GO:0020037; P:GO:0002213; P:GO:0052544; P:GO:0009759; F:GO:0005506; C:GO:0016021; P:GO:0055114; P:GO:0071456; P:GO:0050832	F:oxygen binding; P:induced systemic resistance; P:response to karrikin; F:oxidoreductase activity, acting on paired donors, with incorporation or reduction of molecular oxygen, NAD(P)H as one donor, and incorporation of one atom of oxygen; C:endoplasmic reticulum; C:extracellular region; C:plasma membrane; F:heme binding; P:defense response to insect; P:defense response by callose deposition in …	EC:1.14.13	Acting on paired donors, with incorporation or reduction of molecular oxygen. The oxygen incorporated need not be derived from O(2)
Bra010598	cytochrome P450 monooxygenase	1880	20	3.20903e-146	81.5	14	F:GO:0019825; P:GO:0009682; F:GO:0016709; C:GO:0005783; C:GO:0005576; F:GO:0020037; P:GO:0002213; P:GO:0052544; P:GO:0009759; F:GO:0005506; C:GO:0016021; P:GO:0055114; P:GO:0071456; P:GO:0050832	F:oxygen binding; P:induced systemic resistance; F:oxidoreductase activity, acting on paired donors, with incorporation or reduction of molecular oxygen, NAD(P)H as one donor, and incorporation of one atom of oxygen; C:endoplasmic reticulum; C:extracellular region; F:heme binding; P:defense response to insect; P:defense response by callose deposition in cell wall; P:indole glucosinolate biosynthe…	EC:1.14.13	Acting on paired donors, with incorporation or reduction of molecular oxygen. The oxygen incorporated need not be derived from O(2)
Bra010599	elongation factor	1858	10	3.1493e-104	64.1	3	P:GO:0008150; C:GO:0005634; F:GO:0003674	P:biological_process; C:nucleus; F:molecular_function
Bra010600	alpha beta-Hydrolases superfamily	1356	15	2.71137e-94	63.8	8	C:GO:0005634; P:GO:0009704; P:GO:0080167; C:GO:0005829; P:GO:1902348; P:GO:1901601; F:GO:0016787; P:GO:0010223	C:nucleus; P:de-etiolation; P:response to karrikin; C:cytosol; P:cellular response to strigolactone; P:strigolactone biosynthetic process; F:hydrolase activity; P:secondary shoot formation
Bra010601	Chaperone -domain superfamily	2562	3	5.17689e-175	78.67	1	P:GO:0006457	P:protein folding
Bra010602	Acyl- N-acyltransferases (NAT) superfamily	1589	9	0	76.44	9	C:GO:0005634; P:GO:0009826; P:GO:0009640; P:GO:0006474; C:GO:0031248; F:GO:0004596; P:GO:0040008; P:GO:0009723; P:GO:0009734	C:nucleus; P:unidimensional cell growth; P:photomorphogenesis; P:N-terminal protein amino acid acetylation; C:protein acetyltransferase complex; F:peptide alpha-N-acetyltransferase activity; P:regulation of growth; P:response to ethylene; P:auxin-activated signaling pathway	EC:2.3.1.88	Peptide alpha-N-acetyltransferase
Bra010603	Phototropic-responsive NPH3 family	2032	20	0	70.95	12	P:GO:0009958; P:GO:0009908; P:GO:0010229; P:GO:0045176; C:GO:0005770; F:GO:0004871; P:GO:0009416; P:GO:0009911; P:GO:0010540; C:GO:0005886; P:GO:0048825; P:GO:0016567	P:positive gravitropism; P:flower development; P:inflorescence development; P:apical protein localization; C:late endosome; F:signal transducer activity; P:response to light stimulus; P:positive regulation of flower development; P:basipetal auxin transport; C:plasma membrane; P:cotyledon development; P:protein ubiquitination
Bra010604	---NA---	547
Bra010605	autoinhibited Ca2+-ATPase 1	5412	20	0	79.2	10	C:GO:0005887; C:GO:0009507; C:GO:0009705; F:GO:0005516; F:GO:0043167; C:GO:0005794; P:GO:0043069; F:GO:0005388; P:GO:0042742; P:GO:0055081	C:integral component of plasma membrane; C:chloroplast; C:plant-type vacuole membrane; F:calmodulin binding; F:ion binding; C:Golgi apparatus; P:negative regulation of programmed cell death; F:calcium-transporting ATPase activity; P:defense response to bacterium; P:anion homeostasis	EC:3.6.1.3; EC:3.6.3.8; EC:3.6.1.15	Adenosinetriphosphatase; Calcium-transporting ATPase; Nucleoside-triphosphate phosphatase
Bra010606	SCARECROW gene regulator	1407	20	0	53	21	P:GO:0055072; P:GO:0009651; P:GO:0006351; P:GO:0032350; C:GO:0005770; P:GO:0006355; P:GO:0008356; P:GO:0045930; F:GO:0043565; P:GO:0009956; P:GO:1901701; P:GO:0009755; C:GO:0005634; P:GO:0009739; C:GO:0005769; F:GO:0003700; F:GO:0005515; P:GO:0048366; C:GO:0055037; P:GO:0010029; P:GO:0071229	P:iron ion homeostasis; P:response to salt stress; P:transcription, DNA-templated; P:regulation of hormone metabolic process; C:late endosome; P:regulation of transcription, DNA-templated; P:asymmetric cell division; P:negative regulation of mitotic cell cycle; F:sequence-specific DNA binding; P:radial pattern formation; P:cellular response to oxygen-containing compound; P:hormone-mediated signal…
Bra010607	Ribosomal L12 ATP-dependent Clp protease adaptor family	510	11	3.15281e-81	71.82	10	F:GO:0003735; C:GO:0005739; P:GO:0006508; C:GO:0009532; C:GO:0044434; C:GO:0015934; F:GO:0008233; P:GO:0050896; C:GO:0009579; P:GO:0006412	F:structural constituent of ribosome; C:mitochondrion; P:proteolysis; C:plastid stroma; C:chloroplast part; C:large ribosomal subunit; F:peptidase activity; P:response to stimulus; C:thylakoid; P:translation
Bra010608	VQ motif-containing	345	4	2.49605e-47	76.25	4	C:GO:0005634; P:GO:0009908; P:GO:0071456; P:GO:0010224	C:nucleus; P:flower development; P:cellular response to hypoxia; P:response to UV-B
Bra010609	ubiquiting-conjugating enzyme 2	456	5	2.33099e-08	87.8	13	P:GO:0006281; F:GO:0061630; P:GO:0009650; P:GO:0000209; P:GO:0009910; P:GO:0009965; C:GO:0005634; F:GO:0005524; P:GO:0043161; F:GO:0031625; C:GO:0005829; P:GO:0010228; P:GO:0033523	P:DNA repair; F:ubiquitin protein ligase activity; P:UV protection; P:protein polyubiquitination; P:negative regulation of flower development; P:leaf morphogenesis; C:nucleus; F:ATP binding; P:proteasome-mediated ubiquitin-dependent protein catabolic process; F:ubiquitin protein ligase binding; C:cytosol; P:vegetative to reproductive phase transition of meristem; P:histone H2B ubiquitination
Bra010610	Integrase-type DNA-binding superfamily	2395	20	3.79798e-96	64.75	16	P:GO:0010492; P:GO:0060772; P:GO:0000723; P:GO:0006355; F:GO:0043565; P:GO:0007276; P:GO:0060774; P:GO:0009845; P:GO:0040019; P:GO:0042127; C:GO:0005634; F:GO:0003700; F:GO:0005515; P:GO:0010449; P:GO:0019760; P:GO:1905392	P:maintenance of shoot apical meristem identity; P:leaf phyllotactic patterning; P:telomere maintenance; P:regulation of transcription, DNA-templated; F:sequence-specific DNA binding; P:gamete generation; P:auxin mediated signaling pathway involved in phyllotactic patterning; P:seed germination; P:positive regulation of embryonic development; P:regulation of cell proliferation; C:nucleus; F:trans…
Bra010611	1-aminocyclopropane-1-carboxylate synthase	1706	20	0	79.65	30	C:GO:0009570; P:GO:0042218; F:GO:0030170; F:GO:0016847; P:GO:0009693; P:GO:0009611; P:GO:0009753; F:GO:0004069; F:GO:0004124; P:GO:0009835; P:GO:0009735; P:GO:0071281; P:GO:0009612; P:GO:0009733; P:GO:0006417; P:GO:0051301; P:GO:0006979; C:GO:0005802; C:GO:0005768; P:GO:0001944; C:GO:0048046; F:GO:0042802; F:GO:0008793; P:GO:0009860; C:GO:0009941; P:GO:0009567; P:GO:0046686; P:GO:0006535; P:GO:00…	C:chloroplast stroma; P:1-aminocyclopropane-1-carboxylate biosynthetic process; F:pyridoxal phosphate binding; F:1-aminocyclopropane-1-carboxylate synthase activity; P:ethylene biosynthetic process; P:response to wounding; P:response to jasmonic acid; F:L-aspartate:2-oxoglutarate aminotransferase activity; F:cysteine synthase activity; P:fruit ripening; P:response to cytokinin; P:cellular respons…	EC:2.6.1.57; EC:4.4.1.14; EC:2.5.1.47; EC:2.6.1.1	Aromatic-amino-acid transaminase; 1-aminocyclopropane-1-carboxylate synthase; Cysteine synthase; Aspartate transaminase
Bra010612	homeobox	1002	20	1.03902e-53	79.2	16	P:GO:0008283; F:GO:0042803; P:GO:0009585; P:GO:0006351; F:GO:0043565; P:GO:0009641; P:GO:0009735; P:GO:0009734; P:GO:0048364; C:GO:0005634; F:GO:0003700; P:GO:0009826; C:GO:0009506; P:GO:0045892; P:GO:0010218; P:GO:0010016	P:cell proliferation; F:protein homodimerization activity; P:red, far-red light phototransduction; P:transcription, DNA-templated; F:sequence-specific DNA binding; P:shade avoidance; P:response to cytokinin; P:auxin-activated signaling pathway; P:root development; C:nucleus; F:transcription factor activity, sequence-specific DNA binding; P:unidimensional cell growth; C:plasmodesma; P:negative reg…
Bra010613	EPIDERMAL PATTERNING FACTOR	570	10	1.53967e-44	53.3	1	C:GO:0005576	C:extracellular region
Bra010614	transmembrane protein	1080	1	8.89331e-17	67	2	C:GO:0005802; C:GO:0005768	C:trans-Golgi network; C:endosome
Bra010615	cytochrome c oxidase	875	5	3.15032e-25	86.6	2	F:GO:0004129; C:GO:0005751	F:cytochrome-c oxidase activity; C:mitochondrial respiratory chain complex IV	EC:1.9.3.1	Cytochrome-c oxidase
Bra010616	hexokinase	2392	20	6.999e-102	75.2	29	P:GO:0009651; P:GO:0009750; P:GO:0090332; F:GO:0004340; C:GO:0005774; P:GO:0046835; F:GO:0008865; P:GO:0009414; F:GO:0005524; P:GO:0006979; P:GO:0009409; C:GO:0009507; P:GO:0009408; P:GO:0019320; C:GO:0005829; P:GO:0010255; F:GO:0008270; P:GO:0006096; P:GO:0080147; P:GO:0006974; P:GO:0009747; C:GO:0031307; F:GO:0005536; C:GO:0005634; F:GO:0005515; P:GO:0010148; F:GO:0019158; P:GO:0012501; P:GO:00…	P:response to salt stress; P:response to fructose; P:stomatal closure; F:glucokinase activity; C:vacuolar membrane; P:carbohydrate phosphorylation; F:fructokinase activity; P:response to water deprivation; F:ATP binding; P:response to oxidative stress; P:response to cold; C:chloroplast; P:response to heat; P:hexose catabolic process; C:cytosol; P:glucose mediated signaling pathway; F:zinc ion bin…	EC:2.7.1.7; EC:2.7.1.4; EC:2.7.1.2; EC:2.7.1.1	Mannokinase; Fructokinase; Glucokinase; Hexokinase
Bra010617	basic helix-loop-helix (bHLH) DNA-binding superfamily	1260	20	4.1072e-111	66.4	5	C:GO:0005634; F:GO:0003700; P:GO:0006355; F:GO:0043565; P:GO:0007029	C:nucleus; F:transcription factor activity, sequence-specific DNA binding; P:regulation of transcription, DNA-templated; F:sequence-specific DNA binding; P:endoplasmic reticulum organization
Bra010618	CRA RING-U-box domains-containing	1158	10	0	64.1	2	C:GO:0005634; F:GO:0008270	C:nucleus; F:zinc ion binding
Bra010619	DNA-binding (duplicated DUF1399)	2889	7	0	77.86	10	C:GO:0005634; P:GO:0006979; P:GO:0010928; P:GO:0071470; C:GO:0005737; P:GO:0009650; F:GO:0005198; P:GO:2000028; C:GO:0005886; P:GO:0009734	C:nucleus; P:response to oxidative stress; P:regulation of auxin mediated signaling pathway; P:cellular response to osmotic stress; C:cytoplasm; P:UV protection; F:structural molecule activity; P:regulation of photoperiodism, flowering; C:plasma membrane; P:auxin-activated signaling pathway
Bra010620	Heat shock 70 (Hsp 70) family	2433	20	0	72	34	C:GO:0009570; P:GO:0010187; C:GO:0022626; P:GO:0009651; P:GO:0090332; C:GO:0005794; F:GO:0002020; C:GO:0005730; C:GO:0005774; P:GO:0009615; P:GO:0009735; C:GO:0009579; C:GO:0005788; F:GO:0005524; P:GO:0009409; P:GO:0009408; C:GO:0009506; C:GO:0016592; C:GO:0048046; P:GO:0050832; F:GO:0008270; P:GO:0010197; C:GO:0009941; P:GO:0080167; F:GO:0051082; P:GO:0045036; P:GO:0046686; P:GO:0006457; P:GO:00…	C:chloroplast stroma; P:negative regulation of seed germination; C:cytosolic ribosome; P:response to salt stress; P:stomatal closure; C:Golgi apparatus; F:protease binding; C:nucleolus; C:vacuolar membrane; P:response to virus; P:response to cytokinin; C:thylakoid; C:endoplasmic reticulum lumen; F:ATP binding; P:response to cold; P:response to heat; C:plasmodesma; C:mediator complex; C:apoplast; …
Bra010621	subunit NDH-M of NAD(P)H:plastoquinone dehydrogenase complex	806	3	7.95097e-106	87.33	7	F:GO:0048038; P:GO:0010258; P:GO:0055114; P:GO:0006810; C:GO:0010598; C:GO:0009535; F:GO:0016655	F:quinone binding; P:NADH dehydrogenase complex (plastoquinone) assembly; P:oxidation-reduction process; P:transport; C:NAD(P)H dehydrogenase complex (plastoquinone); C:chloroplast thylakoid membrane; F:oxidoreductase activity, acting on NAD(P)H, quinone or similar compound as acceptor
Bra010622	serine hydroxymethyltransferase 2	2826	20	1.19561e-149	66.4	27	C:GO:0009570; C:GO:0022626; C:GO:0009534; P:GO:0006563; P:GO:0009853; F:GO:0008266; P:GO:0009416; P:GO:0009409; C:GO:0005747; C:GO:0009506; C:GO:0010319; C:GO:0048046; P:GO:0019464; F:GO:0050897; F:GO:0008270; P:GO:0055063; P:GO:0048229; F:GO:0004372; P:GO:0046686; P:GO:0046500; P:GO:0007623; P:GO:0009626; C:GO:0005886; C:GO:0005634; P:GO:0044030; F:GO:0005515; C:GO:0005759	C:chloroplast stroma; C:cytosolic ribosome; C:chloroplast thylakoid; P:L-serine metabolic process; P:photorespiration; F:poly(U) RNA binding; P:response to light stimulus; P:response to cold; C:mitochondrial respiratory chain complex I; C:plasmodesma; C:stromule; C:apoplast; P:glycine decarboxylation via glycine cleavage system; F:cobalt ion binding; F:zinc ion binding; P:sulfate ion homeostasis;…	EC:2.1.2.1	Glycine hydroxymethyltransferase
Bra010623	AGAMOUS-like 21	3260	20	1.12722e-45	86.35	18	P:GO:0010440; F:GO:0042803; P:GO:0006351; F:GO:0000977; P:GO:0009555; P:GO:0007584; F:GO:0008134; P:GO:0048578; P:GO:0045944; P:GO:0009910; P:GO:0048527; C:GO:0005634; P:GO:0000165; F:GO:0003700; P:GO:0048577; P:GO:0009908; P:GO:0048574; P:GO:0071249	P:stomatal lineage progression; F:protein homodimerization activity; P:transcription, DNA-templated; F:RNA polymerase II regulatory region sequence-specific DNA binding; P:pollen development; P:response to nutrient; F:transcription factor binding; P:positive regulation of long-day photoperiodism, flowering; P:positive regulation of transcription from RNA polymerase II promoter; P:negative regulat…
Bra010624	Rhamnogalacturonate lyase family	10668	20	9.63526e-98	59.45	1	C:GO:0005774	C:vacuolar membrane
Bra010625	cinnamyl alcohol dehydrogenase 6	1922	20	1.43376e-117	78.35	25	C:GO:0009570; P:GO:0009753; P:GO:0009735; P:GO:0002213; P:GO:0009408; F:GO:0045551; P:GO:0009809; P:GO:0009908; C:GO:0048046; P:GO:0019761; P:GO:0010337; P:GO:0050832; F:GO:0008270; P:GO:0010193; P:GO:0006750; F:GO:0046029; P:GO:0046686; P:GO:0009626; F:GO:0004357; P:GO:0009700; P:GO:0052544; F:GO:0047681; P:GO:0009816; P:GO:0055114; F:GO:0052747	C:chloroplast stroma; P:response to jasmonic acid; P:response to cytokinin; P:defense response to insect; P:response to heat; F:cinnamyl-alcohol dehydrogenase activity; P:lignin biosynthetic process; P:flower development; C:apoplast; P:glucosinolate biosynthetic process; P:regulation of salicylic acid metabolic process; P:defense response to fungus; F:zinc ion binding; P:response to ozone; P:glut…	EC:1.1.1.255; EC:1.1.1.91; EC:6.3.2.2; EC:1.1.1.195	Mannitol dehydrogenase; Aryl-alcohol dehydrogenase (NADP(+)); Glutamate--cysteine ligase; Cinnamyl-alcohol dehydrogenase
Bra010626	cinnamyl alcohol dehydrogenase 6	2101	20	2.36719e-117	78.35	25	C:GO:0009570; P:GO:0009753; P:GO:0009735; P:GO:0002213; P:GO:0009408; F:GO:0045551; P:GO:0009809; P:GO:0009908; C:GO:0048046; P:GO:0019761; P:GO:0010337; P:GO:0050832; F:GO:0008270; P:GO:0010193; P:GO:0006750; F:GO:0046029; P:GO:0046686; P:GO:0009626; F:GO:0004357; P:GO:0009700; P:GO:0052544; F:GO:0047681; P:GO:0009816; P:GO:0055114; F:GO:0052747	C:chloroplast stroma; P:response to jasmonic acid; P:response to cytokinin; P:defense response to insect; P:response to heat; F:cinnamyl-alcohol dehydrogenase activity; P:lignin biosynthetic process; P:flower development; C:apoplast; P:glucosinolate biosynthetic process; P:regulation of salicylic acid metabolic process; P:defense response to fungus; F:zinc ion binding; P:response to ozone; P:glut…	EC:1.1.1.255; EC:1.1.1.91; EC:6.3.2.2; EC:1.1.1.195	Mannitol dehydrogenase; Aryl-alcohol dehydrogenase (NADP(+)); Glutamate--cysteine ligase; Cinnamyl-alcohol dehydrogenase
Bra010627	cinnamyl alcohol dehydrogenase 6	1917	20	1.83785e-88	80.8	23	C:GO:0009570; F:GO:0008270; P:GO:0010193; P:GO:0006750; F:GO:0046029; P:GO:0009753; P:GO:0046686; P:GO:0009735; F:GO:0004357; P:GO:0009700; P:GO:0002213; P:GO:0052544; F:GO:0047681; P:GO:0009816; P:GO:0009408; F:GO:0045551; P:GO:0009809; P:GO:0009908; C:GO:0048046; P:GO:0019761; P:GO:0055114; P:GO:0050832; F:GO:0052747	C:chloroplast stroma; F:zinc ion binding; P:response to ozone; P:glutathione biosynthetic process; F:mannitol dehydrogenase activity; P:response to jasmonic acid; P:response to cadmium ion; P:response to cytokinin; F:glutamate-cysteine ligase activity; P:indole phytoalexin biosynthetic process; P:defense response to insect; P:defense response by callose deposition in cell wall; F:aryl-alcohol deh…	EC:1.1.1.255; EC:1.1.1.91; EC:6.3.2.2; EC:1.1.1.195	Mannitol dehydrogenase; Aryl-alcohol dehydrogenase (NADP(+)); Glutamate--cysteine ligase; Cinnamyl-alcohol dehydrogenase
Bra010628	Tetratricopeptide repeat (TPR)-like superfamily	1266	20	0	64.35	8	C:GO:0009507; P:GO:0010087; C:GO:0005739; P:GO:0010588; P:GO:0010305; F:GO:0005488; P:GO:1900865; P:GO:0031425	C:chloroplast; P:phloem or xylem histogenesis; C:mitochondrion; P:cotyledon vascular tissue pattern formation; P:leaf vascular tissue pattern formation; F:binding; P:chloroplast RNA modification; P:chloroplast RNA processing
Bra010629	Rhamnogalacturonate lyase family	4068	20	1.14057e-164	61.7	2	F:GO:0016829; C:GO:0005576	F:lyase activity; C:extracellular region
Bra010630	Rhamnogalacturonate lyase family	5067	20	1.03737e-164	61.7	2	F:GO:0016829; C:GO:0005576	F:lyase activity; C:extracellular region
Bra010631	Exostosin family	1925	20	6.71945e-84	53.6	4	C:GO:0005802; C:GO:0005768; C:GO:0016020; F:GO:0016740	C:trans-Golgi network; C:endosome; C:membrane; F:transferase activity
Bra010632	AT4g38060 F20D10_180	680	4	1.35105e-49	77	2	C:GO:0009507; C:GO:0005739	C:chloroplast; C:mitochondrion
Bra010633	basic helix loop helix (bHLH) DNA-binding superfamily	3057	3	0	83
Bra010634	basic helix loop helix (bHLH) DNA-binding superfamily	669	8	6.49833e-38	63	2	C:GO:0005634; P:GO:0009960	C:nucleus; P:endosperm development
Bra010635	basic helix-loop-helix (bHLH) DNA-binding superfamily	829	10	3.21115e-84	64.1	8	P:GO:0009718; C:GO:0005634; F:GO:0003677; F:GO:0003700; F:GO:0005515; C:GO:0005739; P:GO:0080147; P:GO:0016036	P:anthocyanin-containing compound biosynthetic process; C:nucleus; F:DNA binding; F:transcription factor activity, sequence-specific DNA binding; F:protein binding; C:mitochondrion; P:root hair cell development; P:cellular response to phosphate starvation
Bra010636	CURVATURE THYLAKOID 1D	1077	7	2.7196e-22	60.57	3	C:GO:0009941; C:GO:0010287; C:GO:0009535	C:chloroplast envelope; C:plastoglobule; C:chloroplast thylakoid membrane
Bra010637	pyrophosphate-dependent phosphofructo-1-kinase	2524	18	8.84395e-155	59.22	7	P:GO:0010053; C:GO:0005945; C:GO:0009507; P:GO:0006096; F:GO:0043167; C:GO:0005886; F:GO:0003872	P:root epidermal cell differentiation; C:6-phosphofructokinase complex; C:chloroplast; P:glycolytic process; F:ion binding; C:plasma membrane; F:6-phosphofructokinase activity	EC:2.7.1.11	6-phosphofructokinase
Bra010638	hypothetical protein AT1G26290	519	2	7.33269e-42	90	1	C:GO:0005739	C:mitochondrion
Bra010639	arabinogalactan 3	432	1	1.31425e-05	90	3	P:GO:0007275; C:GO:0005886; C:GO:0031225	P:multicellular organism development; C:plasma membrane; C:anchored component of membrane
Bra010640	ENTH ANTH VHS superfamily	1193	17	2.92861e-166	59.06	7	C:GO:0005905; C:GO:0005739; C:GO:0005794; C:GO:0030136; F:GO:0005543; P:GO:0006897; C:GO:0005886	C:clathrin-coated pit; C:mitochondrion; C:Golgi apparatus; C:clathrin-coated vesicle; F:phospholipid binding; P:endocytosis; C:plasma membrane
Bra010641	RING U-box superfamily	927	20	1.986e-140	54.65	6	F:GO:0004842; P:GO:0009816; C:GO:0005576; P:GO:0010200; C:GO:0005886; P:GO:0016567	F:ubiquitin-protein transferase activity; P:defense response to bacterium, incompatible interaction; C:extracellular region; P:response to chitin; C:plasma membrane; P:protein ubiquitination
Bra010642	homeobox 5	1005	20	2.72916e-150	68.6	15	F:GO:0042803; P:GO:0080022; F:GO:0043565; P:GO:0009637; P:GO:0048826; P:GO:0009414; P:GO:0009744; P:GO:0009788; P:GO:0048573; C:GO:0005634; F:GO:0003700; P:GO:0009738; P:GO:0030308; P:GO:0045893; P:GO:0048510	F:protein homodimerization activity; P:primary root development; F:sequence-specific DNA binding; P:response to blue light; P:cotyledon morphogenesis; P:response to water deprivation; P:response to sucrose; P:negative regulation of abscisic acid-activated signaling pathway; P:photoperiodism, flowering; C:nucleus; F:transcription factor activity, sequence-specific DNA binding; P:abscisic acid-acti…
Bra010643	Haloacid dehalogenase-like hydrolase (HAD) superfamily	1674	11	1.05088e-82	69.18	3	C:GO:0009570; C:GO:0009941; F:GO:0016787	C:chloroplast stroma; C:chloroplast envelope; F:hydrolase activity
Bra010644	cytochrome P450	2157	20	0	76.25	20	F:GO:0019825; P:GO:0010120; P:GO:0009684; P:GO:0009682; P:GO:0009611; F:GO:0016709; C:GO:0005783; C:GO:0005576; P:GO:0009625; F:GO:0020037; P:GO:0009414; P:GO:0052544; C:GO:0009507; P:GO:0006569; F:GO:0005506; P:GO:0002229; C:GO:0016021; P:GO:0019761; P:GO:0055114; P:GO:0010112	F:oxygen binding; P:camalexin biosynthetic process; P:indoleacetic acid biosynthetic process; P:induced systemic resistance; P:response to wounding; F:oxidoreductase activity, acting on paired donors, with incorporation or reduction of molecular oxygen, NAD(P)H as one donor, and incorporation of one atom of oxygen; C:endoplasmic reticulum; C:extracellular region; P:response to insect; F:heme bind…	EC:1.14.13	Acting on paired donors, with incorporation or reduction of molecular oxygen. The oxygen incorporated need not be derived from O(2)
Bra010645	adenosine-5 -phosphosulfate (APS) kinase 4	1159	13	3.84797e-82	83.77	10	P:GO:0048232; F:GO:0005524; C:GO:0009507; P:GO:0070814; P:GO:0010439; P:GO:0019344; C:GO:0005829; F:GO:0004020; P:GO:0016310; P:GO:0000103	P:male gamete generation; F:ATP binding; C:chloroplast; P:hydrogen sulfide biosynthetic process; P:regulation of glucosinolate biosynthetic process; P:cysteine biosynthetic process; C:cytosol; F:adenylylsulfate kinase activity; P:phosphorylation; P:sulfate assimilation	EC:2.7.1.25	Adenylyl-sulfate kinase
Bra010646	C-CAP cofactor C-like domain-containing	617	2	2.50912e-52	90	7	F:GO:0015631; P:GO:0007021; C:GO:0005737; P:GO:0000902; P:GO:0000911; P:GO:0007023; P:GO:0000226	F:tubulin binding; P:tubulin complex assembly; C:cytoplasm; P:cell morphogenesis; P:cytokinesis by cell plate formation; P:post-chaperonin tubulin folding pathway; P:microtubule cytoskeleton organization
Bra010647	ubiquitin-specific protease 4	2176	20	2.00306e-145	63.2	8	F:GO:0004843; P:GO:0016579; C:GO:0005634; C:GO:0005737; P:GO:0048367; P:GO:0099402; F:GO:0005488; P:GO:0006511	F:thiol-dependent ubiquitin-specific protease activity; P:protein deubiquitination; C:nucleus; C:cytoplasm; P:shoot system development; P:plant organ development; F:binding; P:ubiquitin-dependent protein catabolic process	EC:3.4.19.12	Ubiquitinyl hydrolase 1
Bra010648	adenine deaminase	1671	2	2.1727e-79	92	2	C:GO:0005634; C:GO:0016021	C:nucleus; C:integral component of membrane
Bra010649	Galactose oxidase kelch repeat superfamily	1089	20	1.44538e-60	53.15	6	P:GO:0008150; C:GO:0005634; F:GO:0004842; C:GO:0009507; F:GO:0003674; P:GO:0016567	P:biological_process; C:nucleus; F:ubiquitin-protein transferase activity; C:chloroplast; F:molecular_function; P:protein ubiquitination
Bra010650	hypothetical protein (DUF295)	729	20	2.51075e-56	71.65	2	C:GO:0009507; C:GO:0005739	C:chloroplast; C:mitochondrion
Bra010651	hypothetical protein (DUF295)	1152	20	7.43125e-96	59.95	2	C:GO:0043231; C:GO:0044444	C:intracellular membrane-bounded organelle; C:cytoplasmic part
Bra010652	peroxisomal ABC transporter 1	8181	12	8.34613e-175	63.92	9	P:GO:0010030; C:GO:0009507; F:GO:0042626; P:GO:0006635; F:GO:0005515; C:GO:0046861; P:GO:0015916; P:GO:0006744; C:GO:0005886	P:positive regulation of seed germination; C:chloroplast; F:ATPase activity, coupled to transmembrane movement of substances; P:fatty acid beta-oxidation; F:protein binding; C:glyoxysomal membrane; P:fatty-acyl-CoA transport; P:ubiquinone biosynthetic process; C:plasma membrane	EC:3.6.1.3; EC:3.6.1.15	Adenosinetriphosphatase; Nucleoside-triphosphate phosphatase
Bra010653	cell wall integrity stress response component	1341	1	5.91794e-147	97	3	C:GO:0005802; C:GO:0005768; C:GO:0016021	C:trans-Golgi network; C:endosome; C:integral component of membrane
Bra010654	Tetratricopeptide repeat (TPR)-like superfamily	1185	4	0	88	1	C:GO:0005737	C:cytoplasm
Bra010655	Polynucleotidyl ribonuclease H-like superfamily	1245	10	7.1506e-86	82.1	5	F:GO:0003676; C:GO:0005634; F:GO:0008408; C:GO:0005737; F:GO:0046872	F:nucleic acid binding; C:nucleus; F:3'-5' exonuclease activity; C:cytoplasm; F:metal ion binding
Bra010656	U2 snRNP auxilliary large splicing factor	3197	20	3.48486e-76	79.4	21	C:GO:0089701; F:GO:0008270; P:GO:0042868; F:GO:0008187; C:GO:0016607; P:GO:0048589; P:GO:0060968; C:GO:0005576; P:GO:0042742; C:GO:0005886; P:GO:0000398; C:GO:0000243; F:GO:0000166; F:GO:0004842; F:GO:0005515; F:GO:0030628; P:GO:0045892; P:GO:0031123; F:GO:0003729; P:GO:0031047; C:GO:0071004	C:U2AF; F:zinc ion binding; P:antisense RNA metabolic process; F:poly-pyrimidine tract binding; C:nuclear speck; P:developmental growth; P:regulation of gene silencing; C:extracellular region; P:defense response to bacterium; C:plasma membrane; P:mRNA splicing, via spliceosome; C:commitment complex; F:nucleotide binding; F:ubiquitin-protein transferase activity; F:protein binding; F:pre-mRNA 3'-s…
Bra010657	Integrase-type DNA-binding superfamily	777	20	4.28518e-108	62.7	7	C:GO:0005634; F:GO:0003677; F:GO:0003700; P:GO:0006355; P:GO:0006950; P:GO:0009415; P:GO:0009987	C:nucleus; F:DNA binding; F:transcription factor activity, sequence-specific DNA binding; P:regulation of transcription, DNA-templated; P:response to stress; P:response to water; P:cellular process
Bra010658	Haloacid dehalogenase-like hydrolase (HAD) superfamily	2677	20	3.84602e-111	53.65	5	C:GO:0005634; F:GO:0004805; C:GO:0005829; P:GO:0005991; P:GO:0050896	C:nucleus; F:trehalose-phosphatase activity; C:cytosol; P:trehalose metabolic process; P:response to stimulus	EC:3.1.3.12; EC:3.1.3.41	Trehalose-phosphatase; 4-nitrophenylphosphatase
Bra010659	Galactose oxidase kelch repeat superfamily	900	20	7.74182e-142	64.65	2	C:GO:0005634; P:GO:0009409	C:nucleus; P:response to cold
Bra010660	Galactose oxidase kelch repeat superfamily	1138	20	1.69471e-108	61.5	2	C:GO:0005634; P:GO:0009409	C:nucleus; P:response to cold
Bra010661	Galactose oxidase kelch repeat superfamily	1164	20	5.52406e-147	60.65	2	C:GO:0005634; P:GO:0009409	C:nucleus; P:response to cold
Bra010662	Thioredoxin superfamily	1443	5	1.00806e-40	74.2	5	C:GO:0005739; C:GO:0016020; P:GO:0044699; P:GO:0008535; P:GO:0055070	C:mitochondrion; C:membrane; P:single-organism process; P:respiratory chain complex IV assembly; P:copper ion homeostasis
Bra010663	Disease resistance (TIR-NBS-LRR class) family	5672	20	0	54.55	7	C:GO:0043231; P:GO:0051707; C:GO:0012505; C:GO:0044444; C:GO:0044425; P:GO:0006952; C:GO:0044446	C:intracellular membrane-bounded organelle; P:response to other organism; C:endomembrane system; C:cytoplasmic part; C:membrane part; P:defense response; C:intracellular organelle part
Bra010664	ATP-dependent caseinolytic (Clp) protease crotonase family	1262	20	2.01636e-46	79.9	5	C:GO:0009507; F:GO:0003824; C:GO:0005739; C:GO:0016020; C:GO:0005829	C:chloroplast; F:catalytic activity; C:mitochondrion; C:membrane; C:cytosol
Bra010665	Lipase PLAT LH2 family	615	7	8.81677e-108	89.57	8	C:GO:0005634; C:GO:0005829; C:GO:0005783; C:GO:0005576; C:GO:0005774; P:GO:0040008; C:GO:0005886; C:GO:0009535	C:nucleus; C:cytosol; C:endoplasmic reticulum; C:extracellular region; C:vacuolar membrane; P:regulation of growth; C:plasma membrane; C:chloroplast thylakoid membrane
Bra010666	VQ motif-containing	888	6	9.8899e-99	83.17	1	C:GO:0005634	C:nucleus
Bra010667	MICOS complex subunit	3707	3	3.05177e-51	67.67	4	F:GO:0005515; P:GO:0097035; C:GO:0098800; F:GO:1901612	F:protein binding; P:regulation of membrane lipid distribution; C:inner mitochondrial membrane protein complex; F:cardiolipin binding
Bra010668	SAP domain-containing	2034	2	1.27788e-156	70	4	C:GO:0005634; F:GO:0003677; C:GO:0009507; C:GO:0005829	C:nucleus; F:DNA binding; C:chloroplast; C:cytosol
Bra010669	hypothetical protein AT4G39675	222	1	2.12023e-05	65	3	P:GO:0008150; C:GO:0005575; F:GO:0003674	P:biological_process; C:cellular_component; F:molecular_function
Bra010670	Glycolipid transfer (GLTP) family	681	9	2.37953e-134	70.22	10	C:GO:0005634; P:GO:0009816; F:GO:0005515; F:GO:0010175; F:GO:0051861; P:GO:0008219; C:GO:0005737; F:GO:0017089; P:GO:0009751; P:GO:0046836	C:nucleus; P:defense response to bacterium, incompatible interaction; F:protein binding; F:sphingosine transmembrane transporter activity; F:glycolipid binding; P:cell death; C:cytoplasm; F:glycolipid transporter activity; P:response to salicylic acid; P:glycolipid transport
Bra010671	alanine:glyoxylate aminotransferase 2	4708	18	6.30483e-124	69.72	16	F:GO:0008270; F:GO:0030170; F:GO:0042802; P:GO:0009853; P:GO:0043562; P:GO:0046686; F:GO:0008453; C:GO:0005774; C:GO:0009535; F:GO:0003954; F:GO:0048038; C:GO:0005739; C:GO:0016021; P:GO:0015979; P:GO:0019544; P:GO:0055114	F:zinc ion binding; F:pyridoxal phosphate binding; F:identical protein binding; P:photorespiration; P:cellular response to nitrogen levels; P:response to cadmium ion; F:alanine-glyoxylate transaminase activity; C:vacuolar membrane; C:chloroplast thylakoid membrane; F:NADH dehydrogenase activity; F:quinone binding; C:mitochondrion; C:integral component of membrane; P:photosynthesis; P:arginine cat…	EC:2.6.1.44; EC:1.6.99.3	Alanine--glyoxylate transaminase; NADH dehydrogenase
Bra010672	gamma-glutamyltransferase	3184	12	0	75.42	12	C:GO:0005634; F:GO:0016756; P:GO:0006979; C:GO:0009506; C:GO:0048046; P:GO:0006805; P:GO:0006751; P:GO:0034775; C:GO:0009505; C:GO:0005773; C:GO:0005886; F:GO:0003840	C:nucleus; F:glutathione gamma-glutamylcysteinyltransferase activity; P:response to oxidative stress; C:plasmodesma; C:apoplast; P:xenobiotic metabolic process; P:glutathione catabolic process; P:glutathione transmembrane transport; C:plant-type cell wall; C:vacuole; C:plasma membrane; F:gamma-glutamyltransferase activity	EC:2.3.2.2; EC:2.3.2.15	Gamma-glutamyltransferase; Glutathione gamma-glutamylcysteinyltransferase
Bra010673	MIZ1_ARATH ame: Full= MIZU-KUSSEI 1	774	20	5.95571e-128	66.2	7	C:GO:0005789; C:GO:0005634; C:GO:0009507; C:GO:0009506; P:GO:0010274; C:GO:0032541; P:GO:0009658	C:endoplasmic reticulum membrane; C:nucleus; C:chloroplast; C:plasmodesma; P:hydrotropism; C:cortical endoplasmic reticulum; P:chloroplast organization
Bra010674	beta subunit	4203	20	0	60.2	8	P:GO:0006888; F:GO:0005198; C:GO:0005829; C:GO:0000139; C:GO:0005886; C:GO:0080008; F:GO:0005215; C:GO:0030126	P:ER to Golgi vesicle-mediated transport; F:structural molecule activity; C:cytosol; C:Golgi membrane; C:plasma membrane; C:Cul4-RING E3 ubiquitin ligase complex; F:transporter activity; C:COPI vesicle coat
Bra010675	cytochrome P450	1571	20	7.04334e-174	73.2	4	F:GO:0019825; C:GO:0009507; F:GO:0016491; C:GO:0005576	F:oxygen binding; C:chloroplast; F:oxidoreductase activity; C:extracellular region
Bra010676	cytochrome P450	2739	20	3.51708e-164	72.3	4	F:GO:0019825; C:GO:0009507; F:GO:0016491; C:GO:0005576	F:oxygen binding; C:chloroplast; F:oxidoreductase activity; C:extracellular region
Bra010677	---NA---	1408
Bra010678	cytochrome P450	1575	20	0	72.85	4	F:GO:0019825; C:GO:0009507; F:GO:0016491; C:GO:0005576	F:oxygen binding; C:chloroplast; F:oxidoreductase activity; C:extracellular region
Bra010679	cytochrome P450	1578	20	0	74.35	9	F:GO:0019825; C:GO:0009507; F:GO:0005506; F:GO:0016705; C:GO:0016021; P:GO:0055114; C:GO:0005576; F:GO:0004497; F:GO:0020037	F:oxygen binding; C:chloroplast; F:iron ion binding; F:oxidoreductase activity, acting on paired donors, with incorporation or reduction of molecular oxygen; C:integral component of membrane; P:oxidation-reduction process; C:extracellular region; F:monooxygenase activity; F:heme binding
Bra010680	cytochrome P450	873	20	3.87501e-113	72.7	10	F:GO:0019825; C:GO:0009507; F:GO:0005506; F:GO:0080133; C:GO:0005783; P:GO:0055114; C:GO:0005576; C:GO:0044425; F:GO:0020037; P:GO:0010025	F:oxygen binding; C:chloroplast; F:iron ion binding; F:midchain alkane hydroxylase activity; C:endoplasmic reticulum; P:oxidation-reduction process; C:extracellular region; C:membrane part; F:heme binding; P:wax biosynthetic process	EC:1.14.15	Acting on paired donors, with incorporation or reduction of molecular oxygen. The oxygen incorporated need not be derived from O(2)
Bra010681	S-adenosylmethionine carrier 1	2539	11	5.6929e-32	63.36	7	P:GO:0006839; F:GO:0000095; C:GO:0031969; C:GO:0016021; P:GO:0015805; P:GO:0009658; C:GO:0005743	P:mitochondrial transport; F:S-adenosyl-L-methionine transmembrane transporter activity; C:chloroplast membrane; C:integral component of membrane; P:S-adenosyl-L-methionine transport; P:chloroplast organization; C:mitochondrial inner membrane
Bra010682	---NA---	1720
Bra010683	kinase family	2334	20	6.78146e-29	82.2	17	P:GO:1901141; P:GO:0009651; P:GO:0006351; P:GO:0007165; C:GO:0009941; F:GO:0043531; P:GO:1904369; F:GO:0004674; P:GO:0006468; P:GO:0006952; P:GO:0009414; F:GO:0001046; C:GO:0005634; F:GO:0005524; F:GO:0003700; F:GO:0005515; P:GO:0045893	P:regulation of lignin biosynthetic process; P:response to salt stress; P:transcription, DNA-templated; P:signal transduction; C:chloroplast envelope; F:ADP binding; P:positive regulation of sclerenchyma cell differentiation; F:protein serine/threonine kinase activity; P:protein phosphorylation; P:defense response; P:response to water deprivation; F:core promoter sequence-specific DNA binding; C:…	EC:2.7.11	Transferring phosphorus-containing groups
Bra010684	leucine-rich repeat receptor	3597	20	0	78.15	24	P:GO:1900140; F:GO:0042803; P:GO:0009742; P:GO:0048657; P:GO:0060548; C:GO:0043234; F:GO:0005496; F:GO:0004674; P:GO:0009911; C:GO:0005886; P:GO:0009734; P:GO:0009729; F:GO:0005524; P:GO:0009826; F:GO:0004714; F:GO:0046982; P:GO:0048366; C:GO:0016021; C:GO:0010008; P:GO:0010305; P:GO:0010233; P:GO:0010584; P:GO:0010224; P:GO:0010268	P:regulation of seedling development; F:protein homodimerization activity; P:brassinosteroid mediated signaling pathway; P:anther wall tapetum cell differentiation; P:negative regulation of cell death; C:protein complex; F:steroid binding; F:protein serine/threonine kinase activity; P:positive regulation of flower development; C:plasma membrane; P:auxin-activated signaling pathway; P:detection of…	EC:2.7.10; EC:2.7.10.1; EC:2.7.11	Transferring phosphorus-containing groups; Receptor protein-tyrosine kinase; Transferring phosphorus-containing groups
Bra010685	Nucleotide-sugar transporter family	1248	20	1.90088e-124	69.7	18	P:GO:0015786; P:GO:0015783; F:GO:0005460; P:GO:0015790; C:GO:0000139; C:GO:0005783; F:GO:0005464; C:GO:0005793; P:GO:0090480; C:GO:0005886; F:GO:0005457; P:GO:0009624; P:GO:0009833; F:GO:0005459; C:GO:0009507; P:GO:0072334; P:GO:0048354; C:GO:0016021	P:UDP-glucose transport; P:GDP-fucose transport; F:UDP-glucose transmembrane transporter activity; P:UDP-xylose transport; C:Golgi membrane; C:endoplasmic reticulum; F:UDP-xylose transmembrane transporter activity; C:endoplasmic reticulum-Golgi intermediate compartment; P:purine nucleotide-sugar transmembrane transport; C:plasma membrane; F:GDP-fucose transmembrane transporter activity; P:respons…
Bra010686	TSL-kinase interacting	2164	8	2.66157e-135	66.63	5	C:GO:0005634; F:GO:0003677; F:GO:0003700; F:GO:0005515; F:GO:0003682	C:nucleus; F:DNA binding; F:transcription factor activity, sequence-specific DNA binding; F:protein binding; F:chromatin binding
Bra010687	ubiquitin-specific protease 27	2133	9	2.19568e-90	56.78	3	C:GO:0031307; F:GO:0004843; C:GO:0005634	C:integral component of mitochondrial outer membrane; F:thiol-dependent ubiquitin-specific protease activity; C:nucleus	EC:3.4.19.12	Ubiquitinyl hydrolase 1
Bra010688	K-box region (DUF1985)	2199	20	2.4584e-16	63.15	6	P:GO:0008150; C:GO:0005634; F:GO:0003700; C:GO:0016021; P:GO:0006355; F:GO:0003674	P:biological_process; C:nucleus; F:transcription factor activity, sequence-specific DNA binding; C:integral component of membrane; P:regulation of transcription, DNA-templated; F:molecular_function
Bra010689	ribonucleoside-diphosphate reductase large subunit	3936	5	0	74	6	F:GO:0004748; P:GO:0006260; P:GO:0009263; P:GO:0009202; P:GO:0046686; C:GO:0005971	F:ribonucleoside-diphosphate reductase activity, thioredoxin disulfide as acceptor; P:DNA replication; P:deoxyribonucleotide biosynthetic process; P:deoxyribonucleoside triphosphate biosynthetic process; P:response to cadmium ion; C:ribonucleoside-diphosphate reductase complex	EC:1.17.4; EC:1.17.4.1	Acting on CH or CH(2) groups; Ribonucleoside-diphosphate reductase
Bra010690	hypothetical protein	363	5	1.49014e-27	61.8	3	P:GO:0008150; C:GO:0005634; F:GO:0003674	P:biological_process; C:nucleus; F:molecular_function
Bra010691	cellulose synthase catalytic subunit	5815	20	6.60524e-42	66.95	21	P:GO:0010192; F:GO:0000977; P:GO:0006970; P:GO:0009863; C:GO:0005794; P:GO:0009873; P:GO:0009834; P:GO:0009867; P:GO:0042742; C:GO:0005886; P:GO:0009833; P:GO:0009414; F:GO:0005515; P:GO:0052386; F:GO:0046872; C:GO:0005618; C:GO:0016021; P:GO:0010116; F:GO:0016760; P:GO:0030244; P:GO:0050832	P:mucilage biosynthetic process; F:RNA polymerase II regulatory region sequence-specific DNA binding; P:response to osmotic stress; P:salicylic acid mediated signaling pathway; C:Golgi apparatus; P:ethylene-activated signaling pathway; P:plant-type secondary cell wall biogenesis; P:jasmonic acid mediated signaling pathway; P:defense response to bacterium; C:plasma membrane; P:plant-type primary c…	EC:2.4.1.12	Cellulose synthase (UDP-forming)
Bra010692	integral membrane hemolysin-III	650	11	4.13285e-22	51.36	2	C:GO:0043231; C:GO:0044444	C:intracellular membrane-bounded organelle; C:cytoplasmic part
Bra010693	circadian and RNA binding 1	751	20	2.17397e-23	83.2	30	P:GO:0010043; P:GO:0009651; F:GO:0003690; P:GO:0009631; P:GO:0009735; F:GO:0003697; P:GO:0009414; F:GO:0005524; C:GO:0009507; C:GO:0009506; F:GO:0005507; P:GO:0010119; P:GO:0000380; P:GO:0032508; C:GO:0048046; F:GO:0001072; C:GO:0005829; F:GO:0003729; P:GO:0046686; P:GO:0007623; P:GO:0009845; P:GO:0006406; C:GO:0005634; C:GO:0005777; F:GO:0005515; P:GO:0045087; C:GO:0005739; P:GO:0010501; P:GO:00…	P:response to zinc ion; P:response to salt stress; F:double-stranded DNA binding; P:cold acclimation; P:response to cytokinin; F:single-stranded DNA binding; P:response to water deprivation; F:ATP binding; C:chloroplast; C:plasmodesma; F:copper ion binding; P:regulation of stomatal movement; P:alternative mRNA splicing, via spliceosome; P:DNA duplex unwinding; C:apoplast; F:transcription antiterm…
Bra010694	#NAME?	1298	20	3.63057e-146	53.8	8	P:GO:0006979; F:GO:0016491; P:GO:0008152; P:GO:0046686; C:GO:0044424; P:GO:0044699; P:GO:0050789; C:GO:0005886	P:response to oxidative stress; F:oxidoreductase activity; P:metabolic process; P:response to cadmium ion; C:intracellular part; P:single-organism process; P:regulation of biological process; C:plasma membrane
Bra010695	Rer1 family	1005	10	1.66295e-82	77.3	8	P:GO:0045185; C:GO:0005801; P:GO:0006890; C:GO:0005739; C:GO:0016021; C:GO:0005783; C:GO:0005794; C:GO:0005886	P:maintenance of protein location; C:cis-Golgi network; P:retrograde vesicle-mediated transport, Golgi to ER; C:mitochondrion; C:integral component of membrane; C:endoplasmic reticulum; C:Golgi apparatus; C:plasma membrane
Bra010696	Ribosomal S25 family	739	11	5.54301e-33	97	8	C:GO:0009507; C:GO:0009506; F:GO:0003735; C:GO:0022627; C:GO:0005794; C:GO:0005730; C:GO:0005774; P:GO:0006412	C:chloroplast; C:plasmodesma; F:structural constituent of ribosome; C:cytosolic small ribosomal subunit; C:Golgi apparatus; C:nucleolus; C:vacuolar membrane; P:translation
Bra010697	nucleolar-like protein	687	3	2.11774e-72	66.67	4	P:GO:0008150; C:GO:0005634; C:GO:0016021; F:GO:0003674	P:biological_process; C:nucleus; C:integral component of membrane; F:molecular_function
Bra010698	histidine kinase 5	1408	3	3.2527e-56	58	11	P:GO:0048364; P:GO:0090333; P:GO:0010105; P:GO:0071732; P:GO:0070301; P:GO:0071219; C:GO:0005773; F:GO:0004673; C:GO:0005886; P:GO:0009755; P:GO:0009788	P:root development; P:regulation of stomatal closure; P:negative regulation of ethylene-activated signaling pathway; P:cellular response to nitric oxide; P:cellular response to hydrogen peroxide; P:cellular response to molecule of bacterial origin; C:vacuole; F:protein histidine kinase activity; C:plasma membrane; P:hormone-mediated signaling pathway; P:negative regulation of abscisic acid-activa…	EC:2.7.13.3	Histidine kinase
Bra010699	Sec14p-like phosphatidylinositol transfer family	2597	20	1.16276e-161	59.5	8	P:GO:0009908; C:GO:0035619; C:GO:0043231; P:GO:0048768; P:GO:0015914; C:GO:0044444; F:GO:0008526; C:GO:0005886	P:flower development; C:root hair tip; C:intracellular membrane-bounded organelle; P:root hair cell tip growth; P:phospholipid transport; C:cytoplasmic part; F:phosphatidylinositol transporter activity; C:plasma membrane
Bra010700	Sec14p-like phosphatidylinositol transfer family	2523	20	0	84.95	9	P:GO:0009908; C:GO:0035619; C:GO:0005739; P:GO:0015031; C:GO:0016021; P:GO:0048768; C:GO:0000139; F:GO:0008526; C:GO:0005886	P:flower development; C:root hair tip; C:mitochondrion; P:protein transport; C:integral component of membrane; P:root hair cell tip growth; C:Golgi membrane; F:phosphatidylinositol transporter activity; C:plasma membrane
Bra010701	Homeodomain-like superfamily	2824	3	4.04646e-39	68	1	C:GO:0005634	C:nucleus
Bra010702	RING U-box superfamily	1536	20	6.40498e-152	63.9	4	C:GO:0005634; F:GO:0008270; C:GO:0005576; C:GO:0005886	C:nucleus; F:zinc ion binding; C:extracellular region; C:plasma membrane
Bra010703	inositol monophosphatase family	2293	5	8.62852e-31	51	7	P:GO:0044281; C:GO:0005737; F:GO:0016791; P:GO:0044763; P:GO:0044238; P:GO:0044237; P:GO:0071704	P:small molecule metabolic process; C:cytoplasm; F:phosphatase activity; P:single-organism cellular process; P:primary metabolic process; P:cellular metabolic process; P:organic substance metabolic process	EC:3.1.3.41	4-nitrophenylphosphatase
Bra010704	Malectin receptor kinase family	2574	20	0	68.5	23	C:GO:0090404; P:GO:0010483; P:GO:0009860; P:GO:0009791; P:GO:0009742; P:GO:0046777; P:GO:0080147; F:GO:0004674; P:GO:0009723; P:GO:0009788; P:GO:0051510; F:GO:0005524; P:GO:0097275; C:GO:0009507; C:GO:0009705; C:GO:0009506; F:GO:0005515; C:GO:0043680; P:GO:0030308; C:GO:0016021; P:GO:0051924; P:GO:0050832; C:GO:0016324	C:pollen tube tip; P:pollen tube reception; P:pollen tube growth; P:post-embryonic development; P:brassinosteroid mediated signaling pathway; P:protein autophosphorylation; P:root hair cell development; F:protein serine/threonine kinase activity; P:response to ethylene; P:negative regulation of abscisic acid-activated signaling pathway; P:regulation of unidimensional cell growth; F:ATP binding; P…	EC:2.7.11	Transferring phosphorus-containing groups
Bra010705	PHD finger family bromo-adjacent homology (BAH) domain-containing	2815	15	4.44223e-80	74.2	14	P:GO:0016569; P:GO:0035067; P:GO:0006351; F:GO:0035064; F:GO:0000976; P:GO:0048579; F:GO:0003682; P:GO:0006342; C:GO:0000785; P:GO:0009845; P:GO:0009911; C:GO:0005677; F:GO:0046872; P:GO:0031507	P:covalent chromatin modification; P:negative regulation of histone acetylation; P:transcription, DNA-templated; F:methylated histone binding; F:transcription regulatory region sequence-specific DNA binding; P:negative regulation of long-day photoperiodism, flowering; F:chromatin binding; P:chromatin silencing; C:chromatin; P:seed germination; P:positive regulation of flower development; C:chroma…
Bra010707	---NA---	354
Bra010706	Papain family cysteine protease	2397	20	1.35556e-110	74.45	17	P:GO:0009651; F:GO:0004197; P:GO:0009269; P:GO:0090693; P:GO:0009725; P:GO:0009746; P:GO:0042742; C:GO:0005764; C:GO:0005634; C:GO:0005615; F:GO:0005515; P:GO:0048367; C:GO:0005618; C:GO:0048046; C:GO:0005829; P:GO:0010623; P:GO:0051603	P:response to salt stress; F:cysteine-type endopeptidase activity; P:response to desiccation; P:plant organ senescence; P:response to hormone; P:response to hexose; P:defense response to bacterium; C:lysosome; C:nucleus; C:extracellular space; F:protein binding; P:shoot system development; C:cell wall; C:apoplast; C:cytosol; P:programmed cell death involved in cell development; P:proteolysis invo…	EC:3.4.22	Acting on peptide bonds (peptidases)
Bra010711	HXXXD-type acyl-transferase family	912	20	1.86068e-134	63.9	5	P:GO:0009718; F:GO:0003985; P:GO:0006635; C:GO:0005829; F:GO:0050736	P:anthocyanin-containing compound biosynthetic process; F:acetyl-CoA C-acetyltransferase activity; P:fatty acid beta-oxidation; C:cytosol; F:O-malonyltransferase activity	EC:2.3.1.16; EC:2.3.1.9	Acetyl-CoA C-acyltransferase; Acetyl-CoA C-acetyltransferase
Bra010712	vacuolar proton-ATPase subunit	4888	12	1.26838e-116	73.5	19	C:GO:0009941; F:GO:0046961; P:GO:0007035; F:GO:0045735; C:GO:0005886; F:GO:0009678; P:GO:0043181; P:GO:0071472; C:GO:0005802; C:GO:0009705; P:GO:0032119; P:GO:0070072; C:GO:0005768; P:GO:0031669; C:GO:0005739; C:GO:0016471; P:GO:0015986; C:GO:0012510; F:GO:0051117	C:chloroplast envelope; F:proton-transporting ATPase activity, rotational mechanism; P:vacuolar acidification; F:nutrient reservoir activity; C:plasma membrane; F:hydrogen-translocating pyrophosphatase activity; P:vacuolar sequestering; P:cellular response to salt stress; C:trans-Golgi network; C:plant-type vacuole membrane; P:sequestering of zinc ion; P:vacuolar proton-transporting V-type ATPase…	EC:3.6.1.3; EC:3.6.1.15	Adenosinetriphosphatase; Nucleoside-triphosphate phosphatase
Bra010713	B-box zinc finger family	1320	20	9.00933e-74	70.95	27	P:GO:0015995; P:GO:0009651; C:GO:0016607; P:GO:0090351; F:GO:0043565; P:GO:1900458; P:GO:0009658; F:GO:0003700; P:GO:0009909; F:GO:0008270; F:GO:0019904; P:GO:0009640; P:GO:0006351; P:GO:0080167; P:GO:0006355; P:GO:0009741; P:GO:0009641; P:GO:0007623; P:GO:1902448; P:GO:0009718; P:GO:0048573; P:GO:0071483; P:GO:2000306; F:GO:0003712; P:GO:0070370; P:GO:0010200; P:GO:0010100	P:chlorophyll biosynthetic process; P:response to salt stress; C:nuclear speck; P:seedling development; F:sequence-specific DNA binding; P:negative regulation of brassinosteroid mediated signaling pathway; P:chloroplast organization; F:transcription factor activity, sequence-specific DNA binding; P:regulation of flower development; F:zinc ion binding; F:protein domain specific binding; P:photomor…
Bra010714	P-loop containing nucleoside triphosphate hydrolases superfamily	6307	20	4.53456e-139	58.85	4	C:GO:0009507; F:GO:0003777; F:GO:0043167; P:GO:0031347	C:chloroplast; F:microtubule motor activity; F:ion binding; P:regulation of defense response	EC:3.6.1.15	Nucleoside-triphosphate phosphatase
Bra010715	SH3 domain-containing	2026	11	6.12541e-86	55.91	4	F:GO:0005515; C:GO:0043231; C:GO:0005829; C:GO:0012505	F:protein binding; C:intracellular membrane-bounded organelle; C:cytosol; C:endomembrane system
Bra010716	hypothetical protein AXX17_AT4G44330	561	2	2.49375e-54	72.5	1	C:GO:0005634	C:nucleus
Bra010717	Aldolase superfamily	1885	20	2.68656e-110	79.9	18	C:GO:0022626; P:GO:0009651; P:GO:0006098; P:GO:0006096; C:GO:0009534; C:GO:0009941; P:GO:0046686; F:GO:0004332; P:GO:0009735; C:GO:0005886; P:GO:0006979; C:GO:0009506; C:GO:0031977; P:GO:0009737; F:GO:0005507; C:GO:0005739; C:GO:0048046; C:GO:0010287	C:cytosolic ribosome; P:response to salt stress; P:pentose-phosphate shunt; P:glycolytic process; C:chloroplast thylakoid; C:chloroplast envelope; P:response to cadmium ion; F:fructose-bisphosphate aldolase activity; P:response to cytokinin; C:plasma membrane; P:response to oxidative stress; C:plasmodesma; C:thylakoid lumen; P:response to abscisic acid; F:copper ion binding; C:mitochondrion; C:ap…	EC:4.1.2.13	Fructose-bisphosphate aldolase
Bra010718	B-box type zinc finger family	1339	16	1.13306e-48	62.5	10	C:GO:0005634; P:GO:0071483; F:GO:0003700; F:GO:0008270; P:GO:0070370; P:GO:0006351; F:GO:0000989; P:GO:0009791; P:GO:0006355; P:GO:0010100	C:nucleus; P:cellular response to blue light; F:transcription factor activity, sequence-specific DNA binding; F:zinc ion binding; P:cellular heat acclimation; P:transcription, DNA-templated; F:transcription factor activity, transcription factor binding; P:post-embryonic development; P:regulation of transcription, DNA-templated; P:negative regulation of photomorphogenesis
Bra010719	F0 V0 subunit C	703	9	1.67289e-46	98.22	7	C:GO:0000220; C:GO:0009507; P:GO:0015991; C:GO:0016021; F:GO:0046961; P:GO:0007035; C:GO:0005886	C:vacuolar proton-transporting V-type ATPase, V0 domain; C:chloroplast; P:ATP hydrolysis coupled proton transport; C:integral component of membrane; F:proton-transporting ATPase activity, rotational mechanism; P:vacuolar acidification; C:plasma membrane	EC:3.6.1.3; EC:3.6.1.15	Adenosinetriphosphatase; Nucleoside-triphosphate phosphatase
Bra010720	basic pentacysteine 7	950	20	2.50788e-115	80.3	9	F:GO:0003700; P:GO:0050793; F:GO:0042803; C:GO:0005737; P:GO:0006351; P:GO:0006355; F:GO:0043565; C:GO:0005730; P:GO:0009723	F:transcription factor activity, sequence-specific DNA binding; P:regulation of developmental process; F:protein homodimerization activity; C:cytoplasm; P:transcription, DNA-templated; P:regulation of transcription, DNA-templated; F:sequence-specific DNA binding; C:nucleolus; P:response to ethylene
Bra010721	hypothetical protein AXX17_AT4G44240	546	4	1.41109e-49	68.25	4	P:GO:0008150; C:GO:0005739; C:GO:0016021; F:GO:0003674	P:biological_process; C:mitochondrion; C:integral component of membrane; F:molecular_function
Bra010722	Basic-leucine zipper (bZIP) transcription factor family	1581	20	1.04814e-133	79.65	29	P:GO:0009294; P:GO:0006020; P:GO:0009970; P:GO:0007231; F:GO:0043565; P:GO:0051170; P:GO:0009652; F:GO:0043621; F:GO:0003993; C:GO:0005654; F:GO:0003700; F:GO:0033857; P:GO:0045596; C:GO:0005829; P:GO:0008272; F:GO:0000829; F:GO:0000828; P:GO:0090567; P:GO:0006351; P:GO:0006355; F:GO:0003682; P:GO:0009861; C:GO:0005886; P:GO:0009817; P:GO:0010629; P:GO:0032958; P:GO:0009737; P:GO:0010628; F:GO:00…	P:DNA mediated transformation; P:inositol metabolic process; P:cellular response to sulfate starvation; P:osmosensory signaling pathway; F:sequence-specific DNA binding; P:nuclear import; P:thigmotropism; F:protein self-association; F:acid phosphatase activity; C:nucleoplasm; F:transcription factor activity, sequence-specific DNA binding; F:diphosphoinositol-pentakisphosphate kinase activity; P:n…	EC:2.7.4.24; EC:3.1.3.41; EC:3.1.3.2	Diphosphoinositol-pentakisphosphate kinase; 4-nitrophenylphosphatase; Acid phosphatase
Bra010723	F-box and associated interaction domains-containing	723	20	3.40285e-103	56.5	2	C:GO:0005634; C:GO:0009506	C:nucleus; C:plasmodesma
Bra010724	RNA-binding (RRM RBD RNP motifs) family	6282	16	6.39148e-17	62.31	9	P:GO:0048364; C:GO:0005739; P:GO:0080056; P:GO:0080057; F:GO:0003729; P:GO:0010588; P:GO:0010305; C:GO:0005730; P:GO:0000478	P:root development; C:mitochondrion; P:petal vascular tissue pattern formation; P:sepal vascular tissue pattern formation; F:mRNA binding; P:cotyledon vascular tissue pattern formation; P:leaf vascular tissue pattern formation; C:nucleolus; P:endonucleolytic cleavage involved in rRNA processing
Bra010725	Phosphorylase superfamily	1599	6	1.45868e-43	66.17	8	F:GO:0008782; P:GO:0019509; P:GO:0001944; P:GO:0009116; C:GO:0005829; C:GO:0005886; P:GO:0000003; F:GO:0008930	F:adenosylhomocysteine nucleosidase activity; P:L-methionine salvage from methylthioadenosine; P:vasculature development; P:nucleoside metabolic process; C:cytosol; C:plasma membrane; P:reproduction; F:methylthioadenosine nucleosidase activity	EC:3.2.2.9; EC:3.2.2.1; EC:3.2.2.16	Adenosylhomocysteine nucleosidase; Purine nucleosidase; Methylthioadenosine nucleosidase
Bra010726	ER lumen retaining receptor family	1388	19	1.73602e-57	84.58	5	P:GO:0015031; C:GO:0016021; F:GO:0004872; F:GO:0046923; P:GO:0006621	P:protein transport; C:integral component of membrane; F:receptor activity; F:ER retention sequence binding; P:protein retention in ER lumen
Bra010727	proline-rich 4	1477	7	4.92558e-54	84.57	3	C:GO:0005618; P:GO:0009664; C:GO:0005576	C:cell wall; P:plant-type cell wall organization; C:extracellular region
Bra010728	cyclophilin	519	20	7.64367e-107	83.15	29	P:GO:0008380; C:GO:0009533; C:GO:0005771; P:GO:0000413; C:GO:0005774; F:GO:0043424; C:GO:0005795; P:GO:0009735; C:GO:0009535; P:GO:0048364; C:GO:0005802; C:GO:0009506; P:GO:0009704; C:GO:0048046; C:GO:0005829; F:GO:0016018; P:GO:0010275; P:GO:0009585; P:GO:0009742; C:GO:0005783; C:GO:0009543; P:GO:0009785; P:GO:0046686; P:GO:0006457; P:GO:0009626; C:GO:0005886; F:GO:0003755; P:GO:0001932; C:GO:00…	P:RNA splicing; C:chloroplast stromal thylakoid; C:multivesicular body; P:protein peptidyl-prolyl isomerization; C:vacuolar membrane; F:protein histidine kinase binding; C:Golgi stack; P:response to cytokinin; C:chloroplast thylakoid membrane; P:root development; C:trans-Golgi network; C:plasmodesma; P:de-etiolation; C:apoplast; C:cytosol; F:cyclosporin A binding; P:NAD(P)H dehydrogenase complex …	EC:5.2.1.8	Peptidylprolyl isomerase
Bra010729	magnesium transporter NIPA (DUF803)	1811	20	1.44042e-85	77.6	4	C:GO:0009507; C:GO:0016021; F:GO:0015095; C:GO:0005886	C:chloroplast; C:integral component of membrane; F:magnesium ion transmembrane transporter activity; C:plasma membrane
Bra010730	eukaryotic translation initiation factor 4B1	1580	10	7.00107e-97	52.7	4	F:GO:0003743; F:GO:0005515; C:GO:0005737; F:GO:0003729	F:translation initiation factor activity; F:protein binding; C:cytoplasm; F:mRNA binding
Bra010731	PLC-like phosphodiesterases superfamily	957	5	0	85	5	C:GO:0005634; P:GO:0006629; C:GO:0005829; C:GO:0005576; F:GO:0008081	C:nucleus; P:lipid metabolic process; C:cytosol; C:extracellular region; F:phosphoric diester hydrolase activity
Bra010732	Pathogenesis-related thaumatin superfamily	1719	20	1.5706e-145	77.35	3	P:GO:0051707; C:GO:0005576; C:GO:0031225	P:response to other organism; C:extracellular region; C:anchored component of membrane
Bra010733	Glycosyl hydrolase family 10	2570	20	0	70.3	4	P:GO:0005975; C:GO:0005618; F:GO:0031176; C:GO:0005576	P:carbohydrate metabolic process; C:cell wall; F:endo-1,4-beta-xylanase activity; C:extracellular region	EC:3.2.1.8	Endo-1,4-beta-xylanase
Bra010734	Plasma-membrane choline transporter family	1796	3	0	80.33	2	C:GO:0005634; C:GO:0016021	C:nucleus; C:integral component of membrane
Bra010735	regulatory particle non-ATPase 10	2124	3	1.09305e-83	78	22	C:GO:0008540; P:GO:0009651; F:GO:0031593; P:GO:0010150; P:GO:0009555; P:GO:0048767; P:GO:0006974; P:GO:0009735; P:GO:0048528; P:GO:0080129; P:GO:0009733; P:GO:0009744; C:GO:0005634; F:GO:0001653; P:GO:0009408; P:GO:0043161; P:GO:0009737; P:GO:0048455; C:GO:0016020; C:GO:0005829; P:GO:0010029; P:GO:0051788	C:proteasome regulatory particle, base subcomplex; P:response to salt stress; F:polyubiquitin binding; P:leaf senescence; P:pollen development; P:root hair elongation; P:cellular response to DNA damage stimulus; P:response to cytokinin; P:post-embryonic root development; P:proteasome core complex assembly; P:response to auxin; P:response to sucrose; C:nucleus; F:peptide receptor activity; P:respo…
Bra010736	MYB transcription factor	1006	20	2.91099e-89	86.15	24	P:GO:1903086; P:GO:0009651; P:GO:1900384; P:GO:0006351; F:GO:0044212; P:GO:0009611; P:GO:0009753; F:GO:0043565; P:GO:0046686; P:GO:0009751; P:GO:0009723; P:GO:0009800; F:GO:0000981; F:GO:0001135; P:GO:0006357; C:GO:0005634; P:GO:0009739; P:GO:0051555; F:GO:0005515; P:GO:0009737; P:GO:0045892; P:GO:0045893; P:GO:0030154; P:GO:0010224	P:negative regulation of sinapate ester biosynthetic process; P:response to salt stress; P:regulation of flavonol biosynthetic process; P:transcription, DNA-templated; F:transcription regulatory region DNA binding; P:response to wounding; P:response to jasmonic acid; F:sequence-specific DNA binding; P:response to cadmium ion; P:response to salicylic acid; P:response to ethylene; P:cinnamic acid b…
Bra010737	HECT ubiquitin ligase family KAK	7959	9	0	71.44	8	C:GO:0005634; F:GO:0004842; C:GO:0005737; P:GO:0042023; P:GO:0010091; C:GO:0005886; F:GO:0016874; P:GO:0042787	C:nucleus; F:ubiquitin-protein transferase activity; C:cytoplasm; P:DNA endoreduplication; P:trichome branching; C:plasma membrane; F:ligase activity; P:protein ubiquitination involved in ubiquitin-dependent protein catabolic process
Bra010738	Heavy metal transport detoxification superfamily	1186	20	2.86977e-81	72.55	13	P:GO:0046916; P:GO:0010286; P:GO:0055073; F:GO:0032791; C:GO:0005886; C:GO:0031965; C:GO:0009506; F:GO:0005515; F:GO:0005507; P:GO:0071585; C:GO:0005737; F:GO:0046870; P:GO:0030001	P:cellular transition metal ion homeostasis; P:heat acclimation; P:cadmium ion homeostasis; F:lead ion binding; C:plasma membrane; C:nuclear membrane; C:plasmodesma; F:protein binding; F:copper ion binding; P:detoxification of cadmium ion; C:cytoplasm; F:cadmium ion binding; P:metal ion transport
Bra010739	CDP-diacylglycerol-inositol 3-phosphatidyltransferase 2	2027	5	2.78064e-48	61.6	5	C:GO:0016020; C:GO:0005783; C:GO:0005794; P:GO:0006661; F:GO:0003881	C:membrane; C:endoplasmic reticulum; C:Golgi apparatus; P:phosphatidylinositol biosynthetic process; F:CDP-diacylglycerol-inositol 3-phosphatidyltransferase activity	EC:2.7.8.11	CDP-diacylglycerol--inositol 3-phosphatidyltransferase
Bra010740	phospholipase (PEARLI 4) family	5238	20	5.65742e-102	81.8	5	C:GO:0005634; C:GO:0005737; P:GO:0007064; P:GO:0010468; F:GO:0003682	C:nucleus; C:cytoplasm; P:mitotic sister chromatid cohesion; P:regulation of gene expression; F:chromatin binding
Bra010741	phosphatase 2C family	1648	20	1.30638e-131	70.65	6	F:GO:0004722; C:GO:0005634; C:GO:0009507; F:GO:0005515; P:GO:1900056; C:GO:0005886	F:protein serine/threonine phosphatase activity; C:nucleus; C:chloroplast; F:protein binding; P:negative regulation of leaf senescence; C:plasma membrane	EC:3.1.3.16; EC:3.1.3.41	Protein-serine/threonine phosphatase; 4-nitrophenylphosphatase
Bra010742	transmembrane protein	563	2	8.95993e-24	50.5	4	C:GO:0043231; C:GO:0016020; P:GO:0015031; C:GO:0044444	C:intracellular membrane-bounded organelle; C:membrane; P:protein transport; C:cytoplasmic part
Bra010743	Transducin WD40 repeat-like superfamily	2056	18	1.71767e-152	64	7	F:GO:0000166; C:GO:0005634; C:GO:0009506; F:GO:0005515; C:GO:0005829; C:GO:0005886; C:GO:0080008	F:nucleotide binding; C:nucleus; C:plasmodesma; F:protein binding; C:cytosol; C:plasma membrane; C:Cul4-RING E3 ubiquitin ligase complex
Bra010744	kinase superfamily	3246	20	6.14718e-70	57.45	5	C:GO:0005829; F:GO:0004674; F:GO:0005488; P:GO:0009658; P:GO:0044699	C:cytosol; F:protein serine/threonine kinase activity; F:binding; P:chloroplast organization; P:single-organism process	EC:2.7.11	Transferring phosphorus-containing groups

## Sheet: Table S2
Table S2. Blast2GO result in the Rcr6 target region of chromsome B3
SeqName	Description	Length	#Hits	e-Value	sim mean	#GO	GO IDs	GO Names	Enzyme Codes	Enzyme Names	InterPro IDs	InterPro GO IDs	InterPro GO Names
FGENESH_B3_1	Chaperone -domain superfamily	1233	3	0	87	1	P:GO:0006457	P:protein folding			PTHR45286 (PANTHER)	no GO terms	no GO terms
FGENESH_B3_2	---NA---	237									no IPS match	no IPS match	no IPS match
FGENESH_B3_3	Acyl- N-acyltransferases (NAT) superfamily	1194	9	0	81.56	9	C:GO:0005634; P:GO:0009826; P:GO:0009640; P:GO:0006474; C:GO:0031248; F:GO:0004596; P:GO:0040008; P:GO:0009723; P:GO:0009734	C:nucleus; P:unidimensional cell growth; P:photomorphogenesis; P:N-terminal protein amino acid acetylation; C:protein acetyltransferase complex; F:peptide alpha-N-acetyltransferase activity; P:regulation of growth; P:response to ethylene; P:auxin-activated signaling pathway	EC:2.3.1.88	Peptide alpha-N-acetyltransferase	IPR000182 (PFAM); G3DSA:3.40.630.30 (GENE3D); PTHR43072:SF12 (PANTHER); PTHR43072 (PANTHER); IPR000182 (PROSITE_PROFILES); cd04301 (CDD); IPR016181 (SUPERFAMILY)	F:GO:0008080	F:N-acetyltransferase activity
FGENESH_B3_4	Phototropic-responsive NPH3 family	1722	20	0	77.05	12	P:GO:0009958; P:GO:0009908; P:GO:0010229; P:GO:0045176; C:GO:0005770; F:GO:0004871; P:GO:0009416; P:GO:0009911; P:GO:0010540; C:GO:0005886; P:GO:0048825; P:GO:0016567	P:positive gravitropism; P:flower development; P:inflorescence development; P:apical protein localization; C:late endosome; F:signal transducer activity; P:response to light stimulus; P:positive regulation of flower development; P:basipetal auxin transport; C:plasma membrane; P:cotyledon development; P:protein ubiquitination			IPR000210 (PFAM); IPR027356 (PFAM); G3DSA:3.30.710.10 (GENE3D); mobidb-lite (MOBIDB_LITE); mobidb-lite (MOBIDB_LITE); PTHR32370 (PANTHER); PTHR32370:SF26 (PANTHER); IPR000210 (PROSITE_PROFILES); IPR027356 (PROSITE_PROFILES); IPR011333 (SUPERFAMILY)	F:GO:0005515	F:protein binding
FGENESH_B3_5	hypothetical protein AT4G37608	234	2	2.87853e-24	74	1	C:GO:0005737	C:cytoplasm			mobidb-lite (MOBIDB_LITE); PTHR37718 (PANTHER)	no GO terms	no GO terms
FGENESH_B3_6	autoinhibited Ca2+ATPase 1	3045	20	0	80.8	14	C:GO:0005794; P:GO:0043069; F:GO:0005388; P:GO:0042742; P:GO:0055081; C:GO:0005887; F:GO:0005524; C:GO:0009507; C:GO:0009705; F:GO:0005516; C:GO:0009506; F:GO:0046872; P:GO:0070588; P:GO:0048281	C:Golgi apparatus; P:negative regulation of programmed cell death; F:calcium-transporting ATPase activity; P:defense response to bacterium; P:anion homeostasis; C:integral component of plasma membrane; F:ATP binding; C:chloroplast; C:plant-type vacuole membrane; F:calmodulin binding; C:plasmodesma; F:metal ion binding; P:calcium ion transmembrane transport; P:inflorescence morphogenesis	EC:3.6.1.3; EC:3.6.3.8; EC:3.6.1.15	Adenosinetriphosphatase; Calcium-transporting ATPase; Nucleoside-triphosphate phosphatase	PR00119 (PRINTS); IPR001757 (PRINTS); IPR023214 (G3DSA:3.40.50.GENE3D); PF00122 (PFAM); IPR001757 (TIGRFAM); IPR024750 (PFAM); G3DSA:2.70.150.10 (GENE3D); IPR006408 (TIGRFAM); G3DSA:1.20.1110.10 (GENE3D); IPR006068 (PFAM); IPR004014 (PFAM); IPR023299 (G3DSA:3.40.1110.GENE3D); PF13246 (PFAM),SFLDF00027 (SFLD),SFLDG00002 (SFLD),SFLDS00003 (SFLD); PTHR24093 (PANTHER); PTHR24093:SF262 (PANTHER); cd02…	F:GO:0000166; F:GO:0005524; F:GO:0005516; C:GO:0016020; C:GO:0016021; P:GO:0070588; F:GO:0005388	F:nucleotide binding; F:ATP binding; F:calmodulin binding; C:membrane; C:integral component of membrane; P:calcium ion transmembrane transport; F:calcium-transporting ATPase activity
FGENESH_B3_7	GRAS family transcription factor	1593	20	0	53.15	22	P:GO:0055072; P:GO:0006351; P:GO:0007165; P:GO:0032350; C:GO:0005770; P:GO:0006355; P:GO:0008356; P:GO:0045930; F:GO:0043565; P:GO:0009956; P:GO:1901701; P:GO:0006950; C:GO:0005634; P:GO:0009739; C:GO:0005769; F:GO:0003700; F:GO:0005515; P:GO:0071310; P:GO:0048366; C:GO:0055037; P:GO:0048580; P:GO:0071229	P:iron ion homeostasis; P:transcription, DNA-templated; P:signal transduction; P:regulation of hormone metabolic process; C:late endosome; P:regulation of transcription, DNA-templated; P:asymmetric cell division; P:negative regulation of mitotic cell cycle; F:sequence-specific DNA binding; P:radial pattern formation; P:cellular response to oxygen-containing compound; P:response to stress; C:nucle…			IPR005202 (PFAM); mobidb-lite (MOBIDB_LITE); mobidb-lite (MOBIDB_LITE); PTHR31636 (PANTHER); IPR030019 (PTHR31636:PANTHER); IPR005202 (PROSITE_PROFILES)	C:GO:0005634; F:GO:0003700; P:GO:0048366; P:GO:0008356; F:GO:0043565; P:GO:0009956	C:nucleus; F:transcription factor activity, sequence-specific DNA binding; P:leaf development; P:asymmetric cell division; F:sequence-specific DNA binding; P:radial pattern formation
FGENESH_B3_8	Ribosomal L12 ATP-dependent Clp protease adaptor family	513	7	4.96671e-84	79	7	C:GO:0009507; F:GO:0003735; C:GO:0005739; P:GO:0006508; C:GO:0015934; F:GO:0008233; P:GO:0006412	C:chloroplast; F:structural constituent of ribosome; C:mitochondrion; P:proteolysis; C:large ribosomal subunit; F:peptidase activity; P:translation			IPR014719 (G3DSA:3.30.1390.GENE3D); G3DSA:1.20.5.710 (GENE3D); IPR013823 (PFAM); IPR000206 (TIGRFAM); PTHR24089 (PANTHER); PTHR24089:SF375 (PANTHER); IPR013823 (PRODOM); IPR000206 (HAMAP); IPR000206 (CDD); IPR014719 (SUPERFAMILY)	F:GO:0003735; C:GO:0005840; C:GO:0005622; P:GO:0006412	F:structural constituent of ribosome; C:ribosome; C:intracellular; P:translation
FGENESH_B3_9	VQ motif-containing	366	4	1.89217e-55	74.25	4	C:GO:0005634; P:GO:0009908; P:GO:0071456; P:GO:0010224	C:nucleus; P:flower development; P:cellular response to hypoxia; P:response to UV-B			IPR008889 (PFAM); mobidb-lite (MOBIDB_LITE); mobidb-lite (MOBIDB_LITE); PTHR34794 (PANTHER); PTHR34794:SF1 (PANTHER)	no GO terms	no GO terms
FGENESH_B3_10	TPA_exp: phytosulfokine peptide precursor	264	11	1.99385e-30	69.18	5	P:GO:0008283; F:GO:0008083; P:GO:0030154; C:GO:0031012; P:GO:1905392	P:cell proliferation; F:growth factor activity; P:cell differentiation; C:extracellular matrix; P:plant organ morphogenesis			IPR009438 (PFAM); PTHR33285:SF8 (PANTHER); IPR009438 (PANTHER)	P:GO:0008283; F:GO:0008083; C:GO:0005576	P:cell proliferation; F:growth factor activity; C:extracellular region
FGENESH_B3_11	hypothetical protein AXX17_AT5G65740	288	1	4.5698e-13	77						mobidb-lite (MOBIDB_LITE)	no GO terms	no GO terms
FGENESH_B3_12	Integrase-type DNA-binding superfamily	1704	20	0	83.15	20	P:GO:0010492; P:GO:0060772; P:GO:0006351; P:GO:0000723; P:GO:0006355; F:GO:0043565; P:GO:0007276; P:GO:0009873; P:GO:0060774; P:GO:0009845; P:GO:0040019; P:GO:0042127; C:GO:0005634; F:GO:0003700; F:GO:0005515; P:GO:0009908; P:GO:0010449; P:GO:0019760; P:GO:0030154; P:GO:1905392	P:maintenance of shoot apical meristem identity; P:leaf phyllotactic patterning; P:transcription, DNA-templated; P:telomere maintenance; P:regulation of transcription, DNA-templated; F:sequence-specific DNA binding; P:gamete generation; P:ethylene-activated signaling pathway; P:auxin mediated signaling pathway involved in phyllotactic patterning; P:seed germination; P:positive regulation of embry…			IPR001471 (PRINTS); IPR001471 (SMART); IPR001471 (PFAM); IPR036955 (G3DSA:3.30.730.GENE3D); PTHR32467:SF72 (PANTHER); IPR031112 (PANTHER); IPR001471 (PROSITE_PROFILES); IPR001471 (PROSITE_PROFILES); IPR001471 (CDD); IPR001471 (CDD); IPR016177 (SUPERFAMILY); IPR016177 (SUPERFAMILY)	F:GO:0003677; F:GO:0003700; P:GO:0007275; P:GO:0006355	F:DNA binding; F:transcription factor activity, sequence-specific DNA binding; P:multicellular organism development; P:regulation of transcription, DNA-templated
FGENESH_B3_13	1-aminocyclopropane-1-carboxylate synthase	1566	20	0	79.4	30	C:GO:0009570; P:GO:0042218; F:GO:0030170; F:GO:0016847; P:GO:0009693; P:GO:0009611; P:GO:0009753; F:GO:0004069; F:GO:0004124; P:GO:0009835; P:GO:0009735; P:GO:0071281; P:GO:0009612; P:GO:0009733; P:GO:0006417; P:GO:0051301; P:GO:0006979; C:GO:0005802; C:GO:0005768; P:GO:0001944; C:GO:0048046; F:GO:0042802; F:GO:0008793; P:GO:0009860; C:GO:0009941; P:GO:0009567; P:GO:0046686; P:GO:0006535; P:GO:00…	C:chloroplast stroma; P:1-aminocyclopropane-1-carboxylate biosynthetic process; F:pyridoxal phosphate binding; F:1-aminocyclopropane-1-carboxylate synthase activity; P:ethylene biosynthetic process; P:response to wounding; P:response to jasmonic acid; F:L-aspartate:2-oxoglutarate aminotransferase activity; F:cysteine synthase activity; P:fruit ripening; P:response to cytokinin; P:cellular respons…	EC:2.6.1.57; EC:4.4.1.14; EC:2.5.1.47; EC:2.6.1.1	Aromatic-amino-acid transaminase; 1-aminocyclopropane-1-carboxylate synthase; Cysteine synthase; Aspartate transaminase	PR00753 (PRINTS); IPR004839 (PFAM); IPR015421 (G3DSA:3.40.640.GENE3D); IPR015422 (G3DSA:3.90.1150.GENE3D); IPR015422 (G3DSA:3.90.1150.GENE3D); PTHR43795 (PANTHER); PTHR43795:SF10 (PANTHER); cd00609 (CDD); IPR015424 (SUPERFAMILY)	F:GO:0030170; F:GO:0003824; P:GO:0009058	F:pyridoxal phosphate binding; F:catalytic activity; P:biosynthetic process
FGENESH_B3_14	---NA---	342									mobidb-lite (MOBIDB_LITE)	no GO terms	no GO terms
FGENESH_B3_15	non-LTR retroelement reverse transcriptase	2532	20	1.09125e-179	56						IPR026960 (PFAM); G3DSA:3.30.70.270 (GENE3D); IPR000477 (PFAM); PTHR19446 (PANTHER); IPR000477 (PROSITE_PROFILES); cd01650 (CDD); SSF56672 (SUPERFAMILY)	no GO terms	no GO terms
FGENESH_B3_16	homeobox	837	20	7.88752e-133	83.25	16	P:GO:0008283; F:GO:0042803; P:GO:0009585; P:GO:0006351; F:GO:0043565; P:GO:0009641; P:GO:0009735; P:GO:0009734; P:GO:0048364; C:GO:0005634; F:GO:0003700; P:GO:0009826; C:GO:0009506; P:GO:0045892; P:GO:0010218; P:GO:0010016	P:cell proliferation; F:protein homodimerization activity; P:red, far-red light phototransduction; P:transcription, DNA-templated; F:sequence-specific DNA binding; P:shade avoidance; P:response to cytokinin; P:auxin-activated signaling pathway; P:root development; C:nucleus; F:transcription factor activity, sequence-specific DNA binding; P:unidimensional cell growth; C:plasmodesma; P:negative reg…			IPR001356 (SMART); IPR003106 (SMART); IPR001356 (PFAM); IPR003106 (PFAM); G3DSA:1.10.10.60 (GENE3D); PTHR24326:SF327 (PANTHER); PTHR24326 (PANTHER); IPR001356 (PROSITE_PROFILES); IPR001356 (CDD); IPR009057 (SUPERFAMILY)	F:GO:0003677; F:GO:0003700; P:GO:0006355; F:GO:0043565	F:DNA binding; F:transcription factor activity, sequence-specific DNA binding; P:regulation of transcription, DNA-templated; F:sequence-specific DNA binding
FGENESH_B3_17	EPIDERMAL PATTERNING FACTOR	372	12	1.86646e-66	54.58	1	C:GO:0005576	C:extracellular region			PF17181 (PFAM); PTHR33109 (PANTHER); PTHR33109:SF7 (PANTHER)	no GO terms	no GO terms
FGENESH_B3_18	non-LTR retroelement reverse transcriptase	5307	20	0	62.85						IPR036397 (G3DSA:3.30.420.GENE3D); IPR000477 (PFAM); IPR026960 (PFAM); IPR036691 (G3DSA:3.60.10.GENE3D); IPR025558 (PFAM); IPR025836 (PFAM); PF13456 (PFAM); G3DSA:3.30.70.270 (GENE3D); mobidb-lite (MOBIDB_LITE); PTHR19446 (PANTHER); IPR000477 (PROSITE_PROFILES); cd01650 (CDD); IPR036691 (SUPERFAMILY); SSF56672 (SUPERFAMILY)	F:GO:0003676	F:nucleic acid binding
FGENESH_B3_19	myb X	1497	10	8.55718e-27	70.5	2	C:GO:0005802; C:GO:0005768	C:trans-Golgi network; C:endosome			mobidb-lite (MOBIDB_LITE); PTHR33700:SF4 (PANTHER); PTHR33700:SF4 (PANTHER); PTHR33700 (PANTHER); PTHR33700:SF4 (PANTHER); PTHR33700 (PANTHER)	no GO terms	no GO terms
FGENESH_B3_20	cytochrome c oxidase	309	5	1.7081e-65	92.8	2	F:GO:0004129; C:GO:0005751	F:cytochrome-c oxidase activity; C:mitochondrial respiratory chain complex IV	EC:1.9.3.1	Cytochrome-c oxidase	IPR001349 (PIRSF); IPR036418 (G3DSA:4.10.95.GENE3D); IPR001349 (PANTHER); PTHR11504:SF0 (PANTHER); IPR001349 (PRODOM); IPR036418 (SUPERFAMILY)	F:GO:0004129; C:GO:0005751; C:GO:0005743	F:cytochrome-c oxidase activity; C:mitochondrial respiratory chain complex IV; C:mitochondrial inner membrane
FGENESH_B3_21	basic helix-loop-helix (bHLH) DNA-binding superfamily	1005	20	1.22718e-157	70.6	7	C:GO:0005634; F:GO:0003700; P:GO:0006351; P:GO:0006355; F:GO:0043565; F:GO:0046983; P:GO:0007029	C:nucleus; F:transcription factor activity, sequence-specific DNA binding; P:transcription, DNA-templated; P:regulation of transcription, DNA-templated; F:sequence-specific DNA binding; F:protein dimerization activity; P:endoplasmic reticulum organization			IPR011598 (SMART); IPR011598 (PFAM); IPR036638 (G3DSA:4.10.280.GENE3D); mobidb-lite (MOBIDB_LITE); PTHR23042:SF100 (PANTHER); PTHR23042 (PANTHER); IPR011598 (PROSITE_PROFILES); IPR011598 (CDD); IPR036638 (SUPERFAMILY)	F:GO:0046983	F:protein dimerization activity
FGENESH_B3_22	basic helix-loop-helix (bHLH) DNA-binding superfamily	918	20	3.93243e-147	70.2	7	C:GO:0005634; F:GO:0003700; P:GO:0006351; P:GO:0006355; F:GO:0043565; F:GO:0046983; P:GO:0007029	C:nucleus; F:transcription factor activity, sequence-specific DNA binding; P:transcription, DNA-templated; P:regulation of transcription, DNA-templated; F:sequence-specific DNA binding; F:protein dimerization activity; P:endoplasmic reticulum organization			IPR011598 (SMART); IPR011598 (PFAM); IPR036638 (G3DSA:4.10.280.GENE3D); mobidb-lite (MOBIDB_LITE); PTHR23042:SF100 (PANTHER); PTHR23042 (PANTHER); IPR011598 (PROSITE_PROFILES); IPR011598 (CDD); IPR036638 (SUPERFAMILY)	F:GO:0046983	F:protein dimerization activity
FGENESH_B3_23	CRA RING-U-box domains-containing	1173	8	0	66.5	2	C:GO:0005634; F:GO:0008270	C:nucleus; F:zinc ion binding			IPR013144 (SMART); IPR006595 (SMART); IPR001841 (SMART); IPR024964 (PFAM); IPR013083 (G3DSA:3.30.40.GENE3D); IPR027370 (PFAM); PTHR12170 (PANTHER); PTHR12170:SF7 (PANTHER); IPR001841 (PROSITE_PROFILES); IPR006594 (PROSITE_PROFILES); IPR006595 (PROSITE_PROFILES); cd16652 (CDD); SSF57850 (SUPERFAMILY)	F:GO:0005515	F:protein binding
FGENESH_B3_24	enolase (DUF1399)	2376	13	0	67	11	C:GO:0005634; P:GO:0006979; P:GO:0009738; P:GO:0010928; P:GO:0071470; C:GO:0005737; P:GO:0009650; F:GO:0005198; P:GO:2000028; C:GO:0005886; P:GO:0009734	C:nucleus; P:response to oxidative stress; P:abscisic acid-activated signaling pathway; P:regulation of auxin mediated signaling pathway; P:cellular response to osmotic stress; C:cytoplasm; P:UV protection; F:structural molecule activity; P:regulation of photoperiodism, flowering; C:plasma membrane; P:auxin-activated signaling pathway			IPR009836 (PFAM); PTHR34365:SF5 (PANTHER); PTHR34365:SF5 (PANTHER); PTHR34365 (PANTHER); PTHR34365 (PANTHER)	no GO terms	no GO terms
FGENESH_B3_25	mitochondrial heat shock 70-1	300	7	4.31445e-20	89.29	15	F:GO:0008270; P:GO:0009651; C:GO:0005794; F:GO:0051082; P:GO:0046686; C:GO:0005774; P:GO:0006457; P:GO:0009615; P:GO:0009735; F:GO:0005524; C:GO:0009507; P:GO:0009408; C:GO:0005759; C:GO:0005618; C:GO:0005829	F:zinc ion binding; P:response to salt stress; C:Golgi apparatus; F:unfolded protein binding; P:response to cadmium ion; C:vacuolar membrane; P:protein folding; P:response to virus; P:response to cytokinin; F:ATP binding; C:chloroplast; P:response to heat; C:mitochondrial matrix; C:cell wall; C:cytosol			IPR029048 (G3DSA:1.20.1270.GENE3D); IPR029048 (SUPERFAMILY)	no GO terms	no GO terms
FGENESH_B3_26	subunit NDH-M of NAD(P)H:plastoquinone dehydrogenase complex	663	3	1.42655e-140	89	7	F:GO:0048038; P:GO:0010258; P:GO:0055114; P:GO:0006810; C:GO:0010598; C:GO:0009535; F:GO:0016655	F:quinone binding; P:NADH dehydrogenase complex (plastoquinone) assembly; P:oxidation-reduction process; P:transport; C:NAD(P)H dehydrogenase complex (plastoquinone); C:chloroplast thylakoid membrane; F:oxidoreductase activity, acting on NAD(P)H, quinone or similar compound as acceptor			IPR018922 (PFAM); mobidb-lite (MOBIDB_LITE); IPR018922 (PANTHER)	P:GO:0055114; F:GO:0016655	P:oxidation-reduction process; F:oxidoreductase activity, acting on NAD(P)H, quinone or similar compound as acceptor
FGENESH_B3_27	serine hydroxymethyltransferase 2	1554	20	0	77.65	30	C:GO:0009570; F:GO:0030170; C:GO:0022626; C:GO:0009534; P:GO:0006563; P:GO:0009853; P:GO:0009555; F:GO:0008266; P:GO:0009416; P:GO:0009409; C:GO:0005747; C:GO:0009506; C:GO:0010319; C:GO:0048046; P:GO:0019464; P:GO:0035999; F:GO:0050897; F:GO:0008270; P:GO:0010197; P:GO:0055063; F:GO:0004372; P:GO:0046686; P:GO:0046500; P:GO:0007623; P:GO:0009626; C:GO:0005886; C:GO:0005634; P:GO:0044030; F:GO:00…	C:chloroplast stroma; F:pyridoxal phosphate binding; C:cytosolic ribosome; C:chloroplast thylakoid; P:L-serine metabolic process; P:photorespiration; P:pollen development; F:poly(U) RNA binding; P:response to light stimulus; P:response to cold; C:mitochondrial respiratory chain complex I; C:plasmodesma; C:stromule; C:apoplast; P:glycine decarboxylation via glycine cleavage system; P:tetrahydrofol…	EC:2.1.2.1	Glycine hydroxymethyltransferase	IPR015422 (G3DSA:3.90.1150.GENE3D); IPR015421 (G3DSA:3.40.640.GENE3D); IPR001085 (PIRSF); PF00464 (PFAM); PTHR11680 (PANTHER); PTHR11680:SF12 (PANTHER); IPR001085 (HAMAP); IPR001085 (CDD); IPR015424 (SUPERFAMILY)	F:GO:0003824; P:GO:0035999; F:GO:0004372; P:GO:0006545	F:catalytic activity; P:tetrahydrofolate interconversion; F:glycine hydroxymethyltransferase activity; P:glycine biosynthetic process
FGENESH_B3_28	AGAMOUS-like 16	693	20	1.72558e-141	84.7	18	P:GO:0010440; F:GO:0042803; P:GO:0006351; F:GO:0000977; P:GO:0007584; F:GO:0008134; P:GO:0048578; P:GO:0045944; P:GO:0048527; C:GO:0005634; P:GO:0000165; F:GO:0003700; P:GO:0048366; P:GO:0048443; P:GO:0048497; P:GO:0048574; P:GO:0071249; P:GO:0048481	P:stomatal lineage progression; F:protein homodimerization activity; P:transcription, DNA-templated; F:RNA polymerase II regulatory region sequence-specific DNA binding; P:response to nutrient; F:transcription factor binding; P:positive regulation of long-day photoperiodism, flowering; P:positive regulation of transcription from RNA polymerase II promoter; P:lateral root development; C:nucleus; P…			IPR002100 (PRINTS); IPR002100 (SMART); IPR002100 (PFAM); IPR002487 (PFAM); IPR036879 (G3DSA:3.40.1810.GENE3D); PTHR11945:SF263 (PANTHER); PTHR11945 (PANTHER); IPR002487 (PROSITE_PROFILES); IPR002100 (PROSITE_PROFILES); IPR033896 (CDD); IPR036879 (SUPERFAMILY)	F:GO:0003677; C:GO:0005634; F:GO:0003700; F:GO:0000977; P:GO:0006355; F:GO:0046983; P:GO:0045944	F:DNA binding; C:nucleus; F:transcription factor activity, sequence-specific DNA binding; F:RNA polymerase II regulatory region sequence-specific DNA binding; P:regulation of transcription, DNA-templated; F:protein dimerization activity; P:positive regulation of transcription from RNA polymerase II promoter
FGENESH_B3_29	unnamed protein product	435	2	4.27973e-16	67	2	C:GO:0044424; C:GO:0005886	C:intracellular part; C:plasma membrane			no IPS match	no IPS match	no IPS match
FGENESH_B3_30	retroelement pol poly	519	20	4.8262e-36	52.6						PTHR44381 (PANTHER); cd09272 (CDD)	no GO terms	no GO terms
FGENESH_B3_31	retroelement pol poly	1224	20	4.11712e-92	51.05						mobidb-lite (MOBIDB_LITE); PTHR11439 (PANTHER)	no GO terms	no GO terms
FGENESH_B3_32	Rhamnogalacturonate lyase family	2007	20	0	72.45	5	P:GO:0005975; F:GO:0016829; C:GO:0005576; C:GO:0005774; F:GO:0030246	P:carbohydrate metabolic process; F:lyase activity; C:extracellular region; C:vacuolar membrane; F:carbohydrate binding			G3DSA:2.60.40.1120 (GENE3D); IPR010325 (PFAM); IPR029413 (PFAM); IPR014718 (G3DSA:2.70.98.GENE3D); IPR008979 (G3DSA:2.60.120.GENE3D); IPR029411 (PFAM); PTHR32018:SF6 (PANTHER); PTHR32018 (PANTHER); IPR029413 (CDD); cd10320 (CDD); cd10317 (CDD); IPR013784 (SUPERFAMILY); IPR011013 (SUPERFAMILY); IPR008979 (SUPERFAMILY)	P:GO:0005975; F:GO:0003824; F:GO:0030246	P:carbohydrate metabolic process; F:catalytic activity; F:carbohydrate binding
FGENESH_B3_33	Rhamnogalacturonate lyase family	1953	20	0	66.4	5	P:GO:0005975; F:GO:0016829; C:GO:0005576; C:GO:0005774; F:GO:0030246	P:carbohydrate metabolic process; F:lyase activity; C:extracellular region; C:vacuolar membrane; F:carbohydrate binding			IPR010325 (PFAM); IPR008979 (G3DSA:2.60.120.GENE3D); G3DSA:2.60.40.1120 (GENE3D); IPR029413 (PFAM); IPR014718 (G3DSA:2.70.98.GENE3D); IPR029411 (PFAM); PTHR32018:SF6 (PANTHER); PTHR32018 (PANTHER); PTHR32018:SF6 (PANTHER); cd10317 (CDD); cd10320 (CDD); IPR029413 (CDD); IPR011013 (SUPERFAMILY); IPR013784 (SUPERFAMILY); IPR008979 (SUPERFAMILY)	P:GO:0005975; F:GO:0003824; F:GO:0030246	P:carbohydrate metabolic process; F:catalytic activity; F:carbohydrate binding
FGENESH_B3_34	cinnamyl alcohol dehydrogenase 6	1074	20	0	80.85	23	C:GO:0009570; F:GO:0008270; P:GO:0010193; P:GO:0006750; F:GO:0046029; P:GO:0009753; P:GO:0046686; P:GO:0009735; F:GO:0004357; P:GO:0009700; P:GO:0002213; P:GO:0052544; F:GO:0047681; P:GO:0009816; P:GO:0009408; F:GO:0045551; P:GO:0009809; P:GO:0009908; C:GO:0048046; P:GO:0019761; P:GO:0055114; P:GO:0050832; F:GO:0052747	C:chloroplast stroma; F:zinc ion binding; P:response to ozone; P:glutathione biosynthetic process; F:mannitol dehydrogenase activity; P:response to jasmonic acid; P:response to cadmium ion; P:response to cytokinin; F:glutamate-cysteine ligase activity; P:indole phytoalexin biosynthetic process; P:defense response to insect; P:defense response by callose deposition in cell wall; F:aryl-alcohol deh…	EC:1.1.1.255; EC:1.1.1.91; EC:6.3.2.2; EC:1.1.1.195	Mannitol dehydrogenase; Aryl-alcohol dehydrogenase (NADP()); Glutamate--cysteine ligase; Cinnamyl-alcohol dehydrogenase	IPR020843 (SMART); G3DSA:3.40.50.20 (GENE3D); G3DSA:3.90.180.10 (GENE3D); IPR013149 (PFAM); IPR013154 (PFAM); PTHR42683:SF27 (PANTHER); PTHR42683 (PANTHER); cd05283 (CDD); IPR011032 (SUPERFAMILY); IPR036291 (SUPERFAMILY)	F:GO:0016491; P:GO:0055114	F:oxidoreductase activity; P:oxidation-reduction process
FGENESH_B3_35	cinnamyl alcohol dehydrogenase	1062	20	0	80.15	24	C:GO:0009570; F:GO:0008270; P:GO:0010193; P:GO:0006750; P:GO:0080167; F:GO:0046029; P:GO:0009753; P:GO:0046686; P:GO:0009735; F:GO:0004357; P:GO:0009700; P:GO:0002213; P:GO:0052544; F:GO:0047681; P:GO:0009816; P:GO:0009408; F:GO:0045551; P:GO:0009809; P:GO:0009908; C:GO:0048046; P:GO:0019761; P:GO:0055114; P:GO:0050832; F:GO:0052747	C:chloroplast stroma; F:zinc ion binding; P:response to ozone; P:glutathione biosynthetic process; P:response to karrikin; F:mannitol dehydrogenase activity; P:response to jasmonic acid; P:response to cadmium ion; P:response to cytokinin; F:glutamate-cysteine ligase activity; P:indole phytoalexin biosynthetic process; P:defense response to insect; P:defense response by callose deposition in cell …	EC:1.1.1.255; EC:1.1.1.91; EC:6.3.2.2; EC:1.1.1.195	Mannitol dehydrogenase; Aryl-alcohol dehydrogenase (NADP()); Glutamate--cysteine ligase; Cinnamyl-alcohol dehydrogenase	IPR020843 (SMART); G3DSA:3.90.180.10 (GENE3D); G3DSA:3.90.180.10 (GENE3D); IPR013149 (PFAM); IPR013154 (PFAM); G3DSA:3.40.50.720 (GENE3D); PTHR42683 (PANTHER); PTHR42683:SF27 (PANTHER); cd05283 (CDD); IPR036291 (SUPERFAMILY); IPR011032 (SUPERFAMILY)	F:GO:0016491; P:GO:0055114	F:oxidoreductase activity; P:oxidation-reduction process
FGENESH_B3_36	Pentatricopeptide repeat (PPR-like) superfamily	1659	20	0	59.7	3	C:GO:0005739; P:GO:0080156; P:GO:0031425	C:mitochondrion; P:mitochondrial mRNA modification; P:chloroplast RNA processing			IPR002885 (PFAM); IPR002885 (PFAM); G3DSA:3.30.2320.10 (GENE3D); IPR002885 (PFAM); IPR002885 (TIGRFAM); IPR011990 (G3DSA:1.25.40.GENE3D); IPR011990 (G3DSA:1.25.40.GENE3D); IPR011990 (G3DSA:1.25.40.GENE3D); PTHR24015 (PANTHER); PTHR24015:SF266 (PANTHER); IPR002885 (PROSITE_PROFILES); IPR002885 (PROSITE_PROFILES); IPR002885 (PROSITE_PROFILES); IPR002885 (PROSITE_PROFILES); IPR002885 (PROSITE_PROFIL…	F:GO:0005515	F:protein binding
FGENESH_B3_37	Rhamnogalacturonate lyase family	1998	20	0	71.7	4	P:GO:0005975; F:GO:0016829; C:GO:0005576; F:GO:0030246	P:carbohydrate metabolic process; F:lyase activity; C:extracellular region; F:carbohydrate binding			IPR014718 (G3DSA:2.70.98.GENE3D); IPR029411 (PFAM); G3DSA:2.60.40.1120 (GENE3D); IPR008979 (G3DSA:2.60.120.GENE3D); IPR029413 (PFAM); IPR010325 (PFAM); PTHR32018:SF6 (PANTHER); PTHR32018 (PANTHER); IPR029413 (CDD); cd10320 (CDD); cd10317 (CDD); IPR008979 (SUPERFAMILY); IPR013784 (SUPERFAMILY); IPR011013 (SUPERFAMILY)	P:GO:0005975; F:GO:0003824; F:GO:0030246	P:carbohydrate metabolic process; F:catalytic activity; F:carbohydrate binding
FGENESH_B3_38	Exostosin family	1236	20	0	61.15	4	C:GO:0005802; C:GO:0005768; C:GO:0016020; F:GO:0016740	C:trans-Golgi network; C:endosome; C:membrane; F:transferase activity			IPR004263 (PFAM); PTHR11062:SF63 (PANTHER); PTHR11062 (PANTHER)	F:GO:0016757; P:GO:0006486	F:transferase activity, transferring glycosyl groups; P:protein glycosylation
FGENESH_B3_39	AT4g38060 F20D10_180	417	4	3.85476e-68	81.5	2	C:GO:0009507; C:GO:0005739	C:chloroplast; C:mitochondrion			PTHR34464:SF1 (PANTHER); PTHR34464 (PANTHER)	no GO terms	no GO terms
FGENESH_B3_40	basic helix loop helix (bHLH) DNA-binding superfamily	3036	3	0	83						G3DSA:1.20.5.340 (GENE3D); G3DSA:1.20.5.170 (GENE3D)	no GO terms	no GO terms
FGENESH_B3_41	DNAJ heat shock N-terminal domain-containing	672	13	4.48343e-40	55.46	7	P:GO:0008150; C:GO:0005634; C:GO:0005737; P:GO:0009960; P:GO:0006457; C:GO:0005575; F:GO:0003674	P:biological_process; C:nucleus; C:cytoplasm; P:endosperm development; P:protein folding; C:cellular_component; F:molecular_function			PTHR45496 (PANTHER)	no GO terms	no GO terms
FGENESH_B3_42	basic helix-loop-helix (bHLH) DNA-binding superfamily	678	20	9.46703e-103	62.05	15	P:GO:0006351; P:GO:0009611; P:GO:0006355; P:GO:0009962; P:GO:0048316; F:GO:0046983; P:GO:0080147; P:GO:0009718; C:GO:0005634; F:GO:0003677; P:GO:0010629; F:GO:0003700; P:GO:0009738; C:GO:0005739; P:GO:0016036	P:transcription, DNA-templated; P:response to wounding; P:regulation of transcription, DNA-templated; P:regulation of flavonoid biosynthetic process; P:seed development; F:protein dimerization activity; P:root hair cell development; P:anthocyanin-containing compound biosynthetic process; C:nucleus; F:DNA binding; P:negative regulation of gene expression; F:transcription factor activity, sequence-…			IPR011598 (SMART); IPR036638 (G3DSA:4.10.280.GENE3D); IPR011598 (PFAM); mobidb-lite (MOBIDB_LITE); PTHR12565 (PANTHER); PTHR12565:SF196 (PANTHER); IPR011598 (PROSITE_PROFILES); IPR011598 (CDD); IPR036638 (SUPERFAMILY)	F:GO:0046983	F:protein dimerization activity
FGENESH_B3_43	CURVATURE THYLAKOID	609	11	2.89568e-88	69.45	7	C:GO:0009508; C:GO:0030093; P:GO:0009737; C:GO:0009941; C:GO:0016021; P:GO:0009773; C:GO:0010287	C:plastid chromosome; C:chloroplast photosystem I; P:response to abscisic acid; C:chloroplast envelope; C:integral component of membrane; P:photosynthetic electron transport in photosystem I; C:plastoglobule			IPR025564 (PFAM); PTHR33222:SF2 (PANTHER); IPR033344 (PANTHER)	C:GO:0009579	C:thylakoid
FGENESH_B3_44	pyrophosphate-dependent phosphofructo-1-kinase	1539	20	0	67.05	9	P:GO:0010053; F:GO:0005524; C:GO:0005945; C:GO:0009507; F:GO:0046872; P:GO:0006096; P:GO:0006002; C:GO:0005886; F:GO:0003872	P:root epidermal cell differentiation; F:ATP binding; C:6-phosphofructokinase complex; C:chloroplast; F:metal ion binding; P:glycolytic process; P:fructose 6-phosphate metabolic process; C:plasma membrane; F:6-phosphofructokinase activity	EC:2.7.1.11	6-phosphofructokinase	IPR022953 (PRINTS); IPR012004 (PIRSF); G3DSA:3.40.50.450 (GENE3D); G3DSA:3.40.50.450 (GENE3D); IPR000023 (PFAM); PTHR13697:SF35 (PANTHER); PTHR13697 (PANTHER); IPR012004 (HAMAP); IPR035966 (SUPERFAMILY)	F:GO:0005524; P:GO:0006096; P:GO:0006002; F:GO:0003872	F:ATP binding; P:glycolytic process; P:fructose 6-phosphate metabolic process; F:6-phosphofructokinase activity
FGENESH_B3_45	hypothetical protein AT1G26290	429	2	4.72092e-37	86	1	C:GO:0005739	C:mitochondrion			mobidb-lite (MOBIDB_LITE)	no GO terms	no GO terms
FGENESH_B3_46	arabinogalactan 3	438	2	4.46959e-08	96	3	P:GO:0007275; C:GO:0005886; C:GO:0031225	P:multicellular organism development; C:plasma membrane; C:anchored component of membrane			PR01217 (PRINTS); mobidb-lite (MOBIDB_LITE); PTHR36321 (PANTHER); PS51257 (PROSITE_PROFILES)	no GO terms	no GO terms
FGENESH_B3_47	ENTH ANTH VHS superfamily	744	3	1.0305e-63	60.67	3	C:GO:0043229; C:GO:0044444; C:GO:0043227	C:intracellular organelle; C:cytoplasmic part; C:membrane-bounded organelle			mobidb-lite (MOBIDB_LITE); PTHR22951:SF18 (PANTHER); PTHR22951 (PANTHER)	no GO terms	no GO terms
FGENESH_B3_48	RING U-box superfamily	939	20	1.76267e-116	59.9	9	F:GO:0004842; P:GO:0009816; P:GO:0009737; P:GO:0043562; C:GO:0005576; P:GO:0010200; P:GO:0050832; C:GO:0005886; P:GO:0016567	F:ubiquitin-protein transferase activity; P:defense response to bacterium, incompatible interaction; P:response to abscisic acid; P:cellular response to nitrogen levels; C:extracellular region; P:response to chitin; P:defense response to fungus; C:plasma membrane; P:protein ubiquitination			IPR001841 (SMART); IPR013083 (G3DSA:3.30.40.GENE3D); IPR001841 (PFAM); mobidb-lite (MOBIDB_LITE); PTHR14155 (PANTHER); PTHR14155:SF414 (PANTHER); IPR001841 (PROSITE_PROFILES); cd16454 (CDD); SSF57850 (SUPERFAMILY)	no GO terms	no GO terms
FGENESH_B3_49	homeobox 5	843	20	6.39138e-127	71.8	16	F:GO:0042803; P:GO:0006351; P:GO:0080022; F:GO:0043565; P:GO:0009637; P:GO:0048826; P:GO:0009414; P:GO:0009744; P:GO:0009788; P:GO:0048573; C:GO:0005634; F:GO:0003700; P:GO:0009738; P:GO:0030308; P:GO:0045893; P:GO:0048510	F:protein homodimerization activity; P:transcription, DNA-templated; P:primary root development; F:sequence-specific DNA binding; P:response to blue light; P:cotyledon morphogenesis; P:response to water deprivation; P:response to sucrose; P:negative regulation of abscisic acid-activated signaling pathway; P:photoperiodism, flowering; C:nucleus; F:transcription factor activity, sequence-specific D…			IPR000047 (PRINTS); IPR001356 (SMART); IPR001356 (PFAM); G3DSA:1.20.5.1000 (GENE3D); IPR003106 (PFAM); G3DSA:1.10.10.60 (GENE3D); mobidb-lite (MOBIDB_LITE); PTHR24326 (PANTHER); PTHR24326:SF524 (PANTHER); IPR001356 (PROSITE_PROFILES); IPR001356 (CDD); IPR009057 (SUPERFAMILY)	F:GO:0003677; F:GO:0003700; P:GO:0006355; F:GO:0043565	F:DNA binding; F:transcription factor activity, sequence-specific DNA binding; P:regulation of transcription, DNA-templated; F:sequence-specific DNA binding
FGENESH_B3_50	haloacid dehalogenase-like hydrolase family	924	20	0	62.45	9	C:GO:0009570; P:GO:0010196; F:GO:0046872; C:GO:0009534; C:GO:0009941; C:GO:0042651; F:GO:0016772; P:GO:0006796; F:GO:0016787	C:chloroplast stroma; P:nonphotochemical quenching; F:metal ion binding; C:chloroplast thylakoid; C:chloroplast envelope; C:thylakoid membrane; F:transferase activity, transferring phosphorus-containing groups; P:phosphate-containing compound metabolic process; F:hydrolase activity			IPR023214 (G3DSA:3.40.50.GENE3D); PF13419 (PFAM); IPR006439 (TIGRFAM); PTHR42896 (PANTHER); PTHR42896:SF1 (PANTHER); cd07528 (CDD); IPR036412 (SUPERFAMILY)	P:GO:0008152; F:GO:0016787	P:metabolic process; F:hydrolase activity
FGENESH_B3_51	cytochrome P450	1557	20	0	75.35	19	F:GO:0019825; P:GO:0010120; P:GO:0009684; P:GO:0009682; P:GO:0009611; F:GO:0016709; C:GO:0005783; P:GO:0009625; F:GO:0020037; P:GO:0009414; P:GO:0052544; C:GO:0009507; P:GO:0006569; F:GO:0005506; P:GO:0002229; C:GO:0016021; P:GO:0019761; P:GO:0055114; P:GO:0010112	F:oxygen binding; P:camalexin biosynthetic process; P:indoleacetic acid biosynthetic process; P:induced systemic resistance; P:response to wounding; F:oxidoreductase activity, acting on paired donors, with incorporation or reduction of molecular oxygen, NAD(P)H as one donor, and incorporation of one atom of oxygen; C:endoplasmic reticulum; P:response to insect; F:heme binding; P:response to water…	EC:1.14.13	Acting on paired donors, with incorporation or reduction of molecular oxygen. The oxygen incorporated need not be derived from O(2)	IPR001128 (PRINTS); IPR002401 (PRINTS); IPR036396 (G3DSA:1.10.630.GENE3D); IPR001128 (PFAM); PTHR24298 (PANTHER); PTHR24298:SF1 (PANTHER); IPR036396 (SUPERFAMILY)	F:GO:0016705; F:GO:0005506; P:GO:0055114; F:GO:0020037	F:oxidoreductase activity, acting on paired donors, with incorporation or reduction of molecular oxygen; F:iron ion binding; P:oxidation-reduction process; F:heme binding
FGENESH_B3_52	---NA---	303
FGENESH_B3_53	adenosine-5 -phosphosulfate (APS) kinase 3	834	13	2.39424e-155	77.85	10	P:GO:0048232; F:GO:0005524; C:GO:0009507; P:GO:0070814; P:GO:0010439; P:GO:0019344; C:GO:0005829; F:GO:0004020; P:GO:0016310; P:GO:0000103	P:male gamete generation; F:ATP binding; C:chloroplast; P:hydrogen sulfide biosynthetic process; P:regulation of glucosinolate biosynthetic process; P:cysteine biosynthetic process; C:cytosol; F:adenylylsulfate kinase activity; P:phosphorylation; P:sulfate assimilation	EC:2.7.1.25	Adenylyl-sulfate kinase
FGENESH_B3_54	C-CAP cofactor C-like domain-containing	528	2	7.2048e-41	73.5	5	P:GO:0007021; C:GO:0005737; P:GO:0000911; P:GO:0000226; P:GO:0006457	P:tubulin complex assembly; C:cytoplasm; P:cytokinesis by cell plate formation; P:microtubule cytoskeleton organization; P:protein folding
FGENESH_B3_55	hAT transposon superfamily	2163	20	1.16891e-105	49.15	2	F:GO:0003676; C:GO:0005634	F:nucleic acid binding; C:nucleus
FGENESH_B3_56	ubiquitin-specific protease 4	1116	20	0	60.45	6	F:GO:0004843; P:GO:0016579; C:GO:0005634; C:GO:0005737; P:GO:0048367; P:GO:0006511	F:thiol-dependent ubiquitin-specific protease activity; P:protein deubiquitination; C:nucleus; C:cytoplasm; P:shoot system development; P:ubiquitin-dependent protein catabolic process	EC:3.4.19.12	Ubiquitinyl hydrolase 1
FGENESH_B3_57	adenine deaminase	708	2	7.17383e-118	83	2	C:GO:0005634; C:GO:0016021	C:nucleus; C:integral component of membrane
FGENESH_B3_58	Galactose oxidase kelch repeat superfamily	1107	20	5.49766e-51	51.85	6	P:GO:0008150; C:GO:0005634; F:GO:0004842; C:GO:0009507; F:GO:0003674; P:GO:0016567	P:biological_process; C:nucleus; F:ubiquitin-protein transferase activity; C:chloroplast; F:molecular_function; P:protein ubiquitination
FGENESH_B3_59	hypothetical protein (DUF295)	1434	20	2.18131e-95	60.1	2	C:GO:0043231; C:GO:0044444	C:intracellular membrane-bounded organelle; C:cytoplasmic part
FGENESH_B3_60	peroxisomal ABC transporter 1	4065	20	0	56.85	13	P:GO:0010030; F:GO:0042626; P:GO:0055085; P:GO:0006744; C:GO:0005886; C:GO:0009514; F:GO:0005325; F:GO:0005524; P:GO:0006635; F:GO:0005515; C:GO:0046861; P:GO:0015916; C:GO:0016021	P:positive regulation of seed germination; F:ATPase activity, coupled to transmembrane movement of substances; P:transmembrane transport; P:ubiquinone biosynthetic process; C:plasma membrane; C:glyoxysome; F:peroxisomal fatty-acyl-CoA transporter activity; F:ATP binding; P:fatty acid beta-oxidation; F:protein binding; C:glyoxysomal membrane; P:fatty-acyl-CoA transport; C:integral component of mem…	EC:3.6.1.3; EC:3.6.3.47; EC:3.6.1.15	Adenosinetriphosphatase; Fatty-acyl-CoA-transporting ATPase; Nucleoside-triphosphate phosphatase
FGENESH_B3_61	---NA---	324
FGENESH_B3_62	glutathione S-transferase THETA 3	2526	20	4.00967e-170	62.35	2	C:GO:0044424; P:GO:0044237	C:intracellular part; P:cellular metabolic process
FGENESH_B3_63	cell wall integrity stress response component	1356	1	7.31454e-129	96	3	C:GO:0005802; C:GO:0005768; C:GO:0016021	C:trans-Golgi network; C:endosome; C:integral component of membrane
FGENESH_B3_64	Tetratricopeptide repeat (TPR)-like superfamily	1197	4	0	87	1	C:GO:0005737	C:cytoplasm
FGENESH_B3_65	inositol-3-phosphate synthase	1314	20	2.69806e-140	76.1	19	P:GO:0010264; P:GO:0006021; P:GO:0009793; P:GO:0009644; P:GO:0042542; P:GO:0042742; P:GO:0009733; F:GO:0003676; P:GO:0006659; C:GO:0005634; F:GO:0004512; F:GO:0008408; P:GO:0009408; F:GO:0005515; C:GO:0005737; F:GO:0046872; P:GO:0051607; P:GO:0016036; P:GO:0050832	P:myo-inositol hexakisphosphate biosynthetic process; P:inositol biosynthetic process; P:embryo development ending in seed dormancy; P:response to high light intensity; P:response to hydrogen peroxide; P:defense response to bacterium; P:response to auxin; F:nucleic acid binding; P:phosphatidylserine biosynthetic process; C:nucleus; F:inositol-3-phosphate synthase activity; F:3'-5' exonuclease act…	EC:5.5.1.4	Inositol-3-phosphate synthase
FGENESH_B3_66	Integrase-type DNA-binding superfamily	831	20	5.65466e-138	63.8	8	C:GO:0005634; F:GO:0003677; F:GO:0003700; P:GO:0006351; P:GO:0006355; P:GO:0009873; P:GO:0006950; P:GO:0009415	C:nucleus; F:DNA binding; F:transcription factor activity, sequence-specific DNA binding; P:transcription, DNA-templated; P:regulation of transcription, DNA-templated; P:ethylene-activated signaling pathway; P:response to stress; P:response to water
FGENESH_B3_67	retroelement pol poly	4080	20	0	67.3
FGENESH_B3_68	Haloacid dehalogenase-like hydrolase (HAD) superfamily	1038	20	0	84.5	10	P:GO:0006979; C:GO:0009507; P:GO:0009651; F:GO:0004805; F:GO:0015927; C:GO:0005829; P:GO:0070413; P:GO:0005992; P:GO:0046686; C:GO:0005730	P:response to oxidative stress; C:chloroplast; P:response to salt stress; F:trehalose-phosphatase activity; F:trehalase activity; C:cytosol; P:trehalose metabolism in response to stress; P:trehalose biosynthetic process; P:response to cadmium ion; C:nucleolus	EC:3.1.3.12; EC:3.1.3.41	Trehalose-phosphatase; 4-nitrophenylphosphatase
FGENESH_B3_69	Galactose oxidase kelch repeat superfamily	1113	20	6.25937e-175	63.65	2	C:GO:0005634; P:GO:0009409	C:nucleus; P:response to cold
FGENESH_B3_70	Galactose oxidase kelch repeat superfamily	777	20	3.83109e-60	52.4	5	P:GO:0008150; P:GO:0009409; C:GO:0005634; C:GO:0005737; F:GO:0003674	P:biological_process; P:response to cold; C:nucleus; C:cytoplasm; F:molecular_function
FGENESH_B3_71	Galactose oxidase kelch repeat superfamily	1020	20	8.59148e-129	56.25	4	P:GO:0008150; P:GO:0009409; C:GO:0005634; F:GO:0003674	P:biological_process; P:response to cold; C:nucleus; F:molecular_function
FGENESH_B3_72	Disease resistance (TIR-NBS-LRR class) family	5673	20	0	68.15	3	C:GO:0005737; P:GO:0080135; P:GO:0006952	C:cytoplasm; P:regulation of cellular response to stress; P:defense response
FGENESH_B3_73	zinc ion binding	387	20	1.66623e-22	54.8	3	P:GO:0008150; P:GO:0046686; C:GO:0005575	P:biological_process; P:response to cadmium ion; C:cellular_component
FGENESH_B3_74	cysteine-type peptidase	2919	20	3.9756e-68	53.1	3	P:GO:0006508; F:GO:0008234; C:GO:0005575	P:proteolysis; F:cysteine-type peptidase activity; C:cellular_component
FGENESH_B3_75	Lipase PLAT LH2 family	900	7	3.26411e-105	91.14	8	C:GO:0005634; C:GO:0005829; C:GO:0005783; C:GO:0005576; C:GO:0005774; P:GO:0040008; C:GO:0005886; C:GO:0009535	C:nucleus; C:cytosol; C:endoplasmic reticulum; C:extracellular region; C:vacuolar membrane; P:regulation of growth; C:plasma membrane; C:chloroplast thylakoid membrane
FGENESH_B3_76	VQ motif-containing	888	6	4.36891e-98	85.83	1	C:GO:0005634	C:nucleus
FGENESH_B3_77	MICOS complex subunit	2097	3	0	77.67	5	F:GO:0005515; P:GO:0097035; C:GO:0098800; C:GO:0016021; F:GO:1901612	F:protein binding; P:regulation of membrane lipid distribution; C:inner mitochondrial membrane protein complex; C:integral component of membrane; F:cardiolipin binding
FGENESH_B3_78	SAP domain-containing	1917	2	0	73.5	4	C:GO:0005634; F:GO:0003677; C:GO:0009507; C:GO:0005829	C:nucleus; F:DNA binding; C:chloroplast; C:cytosol
FGENESH_B3_79	hypothetical protein AT4G39675	207	1	6.52379e-05	63	3	P:GO:0008150; C:GO:0005575; F:GO:0003674	P:biological_process; C:cellular_component; F:molecular_function
FGENESH_B3_80	Glycolipid transfer (GLTP) family	981	13	1.43166e-131	65.23	10	C:GO:0005634; P:GO:0009816; F:GO:0005515; F:GO:0010175; F:GO:0051861; P:GO:0008219; C:GO:0005737; F:GO:0017089; P:GO:0009751; P:GO:0046836	C:nucleus; P:defense response to bacterium, incompatible interaction; F:protein binding; F:sphingosine transmembrane transporter activity; F:glycolipid binding; P:cell death; C:cytoplasm; F:glycolipid transporter activity; P:response to salicylic acid; P:glycolipid transport
FGENESH_B3_81	alanine:glyoxylate aminotransferase 2	1503	20	0	63.05	18	F:GO:0008270; F:GO:0030170; F:GO:0042802; P:GO:1901362; P:GO:0009853; P:GO:0043562; P:GO:0046686; F:GO:0008453; P:GO:1901566; C:GO:0005774; P:GO:0006952; P:GO:0044711; P:GO:0048868; C:GO:0009507; P:GO:0018130; P:GO:0048731; C:GO:0005739; P:GO:0019544	F:zinc ion binding; F:pyridoxal phosphate binding; F:identical protein binding; P:organic cyclic compound biosynthetic process; P:photorespiration; P:cellular response to nitrogen levels; P:response to cadmium ion; F:alanine-glyoxylate transaminase activity; P:organonitrogen compound biosynthetic process; C:vacuolar membrane; P:defense response; P:single-organism biosynthetic process; P:pollen tu…	EC:2.6.1.44	Alanine--glyoxylate transaminase
FGENESH_B3_82	gamma-glutamyl transpeptidase 1	1719	12	0	83.08	13	F:GO:0016756; F:GO:0036374; P:GO:0006751; C:GO:0009505; C:GO:0005773; C:GO:0005886; F:GO:0003840; C:GO:0005634; P:GO:0006979; C:GO:0009506; C:GO:0048046; P:GO:0006805; P:GO:0034775	F:glutathione gamma-glutamylcysteinyltransferase activity; F:glutathione hydrolase activity; P:glutathione catabolic process; C:plant-type cell wall; C:vacuole; C:plasma membrane; F:gamma-glutamyltransferase activity; C:nucleus; P:response to oxidative stress; C:plasmodesma; C:apoplast; P:xenobiotic metabolic process; P:glutathione transmembrane transport	EC:2.3.2.2; EC:3.4.19; EC:2.3.2.15; EC:3.4.19.13	Gamma-glutamyltransferase; Acting on peptide bonds (peptidases); Glutathione gamma-glutamylcysteinyltransferase; Glutathione hydrolase
FGENESH_B3_83	MIZ1_ARATH ame: Full= MIZU-KUSSEI 1	771	20	3.00188e-126	66.2	6	C:GO:0005789; C:GO:0005634; C:GO:0009506; P:GO:0010274; C:GO:0032541; P:GO:0009658	C:endoplasmic reticulum membrane; C:nucleus; C:plasmodesma; P:hydrotropism; C:cortical endoplasmic reticulum; P:chloroplast organization
FGENESH_B3_84	hypothetical protein AT5G51465	219	1	0.000383186	65
FGENESH_B3_85	beta subunit	3681	20	0	60.5	8	P:GO:0006888; F:GO:0005198; C:GO:0005829; C:GO:0000139; C:GO:0005886; C:GO:0080008; F:GO:0005215; C:GO:0030126	P:ER to Golgi vesicle-mediated transport; F:structural molecule activity; C:cytosol; C:Golgi membrane; C:plasma membrane; C:Cul4-RING E3 ubiquitin ligase complex; F:transporter activity; C:COPI vesicle coat
FGENESH_B3_86	cytochrome P450	1557	20	0	73	4	F:GO:0019825; C:GO:0009507; F:GO:0016491; C:GO:0005576	F:oxygen binding; C:chloroplast; F:oxidoreductase activity; C:extracellular region
FGENESH_B3_87	cytochrome P450	1914	20	0	73.3	4	F:GO:0019825; C:GO:0009507; F:GO:0016491; C:GO:0005576	F:oxygen binding; C:chloroplast; F:oxidoreductase activity; C:extracellular region
FGENESH_B3_88	cytochrome P450	735	20	5.32006e-108	75.3	10	F:GO:0019825; C:GO:0009507; F:GO:0005506; F:GO:0080133; C:GO:0016021; C:GO:0005783; P:GO:0055114; C:GO:0005576; F:GO:0020037; P:GO:0010025	F:oxygen binding; C:chloroplast; F:iron ion binding; F:midchain alkane hydroxylase activity; C:integral component of membrane; C:endoplasmic reticulum; P:oxidation-reduction process; C:extracellular region; F:heme binding; P:wax biosynthetic process	EC:1.14.15	Acting on paired donors, with incorporation or reduction of molecular oxygen. The oxygen incorporated need not be derived from O(2)
FGENESH_B3_89	P-loop containing nucleoside triphosphate hydrolases superfamily	294	10	6.20086e-47	62.9	6	F:GO:0005525; F:GO:0003924; F:GO:0019003; C:GO:0005829; C:GO:0031410; F:GO:0070300	F:GTP binding; F:GTPase activity; F:GDP binding; C:cytosol; C:cytoplasmic vesicle; F:phosphatidic acid binding	EC:3.6.1.15	Nucleoside-triphosphate phosphatase
FGENESH_B3_90	cytochrome P450	1425	20	0	72.3	4	F:GO:0019825; C:GO:0009507; F:GO:0016491; C:GO:0005576	F:oxygen binding; C:chloroplast; F:oxidoreductase activity; C:extracellular region
FGENESH_B3_91	non-LTR retroelement reverse transcriptase	5211	20	0	59.9
FGENESH_B3_92	cytochrome P450	1350	20	0	71.7	4	F:GO:0019825; C:GO:0009507; F:GO:0016491; C:GO:0005576	F:oxygen binding; C:chloroplast; F:oxidoreductase activity; C:extracellular region
FGENESH_B3_93	Mitochondrial substrate carrier family	1119	20	1.61151e-176	62.3	8	P:GO:0055085; P:GO:0006839; F:GO:0000095; C:GO:0031969; C:GO:0016021; P:GO:0015805; P:GO:0009658; C:GO:0005743	P:transmembrane transport; P:mitochondrial transport; F:S-adenosyl-L-methionine transmembrane transporter activity; C:chloroplast membrane; C:integral component of membrane; P:S-adenosyl-L-methionine transport; P:chloroplast organization; C:mitochondrial inner membrane
FGENESH_B3_94	WRKY DNA-binding 57	885	20	6.43323e-99	79.1	11	F:GO:0001046; C:GO:0005634; F:GO:0003700; P:GO:1901141; P:GO:0009651; P:GO:0006351; P:GO:0045893; P:GO:1904369; P:GO:0010200; P:GO:0042742; P:GO:0009414	F:core promoter sequence-specific DNA binding; C:nucleus; F:transcription factor activity, sequence-specific DNA binding; P:regulation of lignin biosynthetic process; P:response to salt stress; P:transcription, DNA-templated; P:positive regulation of transcription, DNA-templated; P:positive regulation of sclerenchyma cell differentiation; P:response to chitin; P:defense response to bacterium; P:r…
FGENESH_B3_95	leucine-rich repeat receptor	3555	20	0	78.25	24	P:GO:1900140; F:GO:0042803; P:GO:0009742; P:GO:0048657; P:GO:0060548; C:GO:0043234; F:GO:0005496; F:GO:0004674; P:GO:0009911; C:GO:0005886; P:GO:0009734; P:GO:0009729; F:GO:0005524; P:GO:0009826; F:GO:0004714; F:GO:0046982; P:GO:0048366; C:GO:0016021; C:GO:0010008; P:GO:0010305; P:GO:0010233; P:GO:0010584; P:GO:0010224; P:GO:0010268	P:regulation of seedling development; F:protein homodimerization activity; P:brassinosteroid mediated signaling pathway; P:anther wall tapetum cell differentiation; P:negative regulation of cell death; C:protein complex; F:steroid binding; F:protein serine/threonine kinase activity; P:positive regulation of flower development; C:plasma membrane; P:auxin-activated signaling pathway; P:detection of…	EC:2.7.10; EC:2.7.10.1; EC:2.7.11	Transferring phosphorus-containing groups; Receptor protein-tyrosine kinase; Transferring phosphorus-containing groups
FGENESH_B3_96	Nucleotide-sugar transporter family	681	20	1.54269e-61	59.7	10	P:GO:0015786; C:GO:0009507; P:GO:0015790; P:GO:0008643; C:GO:0000139; F:GO:0005464; C:GO:0005793; P:GO:0090480; C:GO:0005886; P:GO:0009987	P:UDP-glucose transport; C:chloroplast; P:UDP-xylose transport; P:carbohydrate transport; C:Golgi membrane; F:UDP-xylose transmembrane transporter activity; C:endoplasmic reticulum-Golgi intermediate compartment; P:purine nucleotide-sugar transmembrane transport; C:plasma membrane; P:cellular process
FGENESH_B3_97	TSL-kinase interacting	1605	8	0	60.13	2	C:GO:0005634; F:GO:0005488	C:nucleus; F:binding
FGENESH_B3_98	ubiquitin-specific protease 27	1524	20	0	51.2	5	C:GO:0031307; F:GO:0004843; P:GO:0016579; C:GO:0005634; P:GO:0006511	C:integral component of mitochondrial outer membrane; F:thiol-dependent ubiquitin-specific protease activity; P:protein deubiquitination; C:nucleus; P:ubiquitin-dependent protein catabolic process	EC:3.4.19.12	Ubiquitinyl hydrolase 1
FGENESH_B3_99	ribonucleoside-diphosphate reductase large subunit	2448	5	0	92.6	8	F:GO:0005524; F:GO:0004748; P:GO:0006260; P:GO:0009263; P:GO:0009202; P:GO:0046686; P:GO:0055114; C:GO:0005971	F:ATP binding; F:ribonucleoside-diphosphate reductase activity, thioredoxin disulfide as acceptor; P:DNA replication; P:deoxyribonucleotide biosynthetic process; P:deoxyribonucleoside triphosphate biosynthetic process; P:response to cadmium ion; P:oxidation-reduction process; C:ribonucleoside-diphosphate reductase complex	EC:1.17.4; EC:1.17.4.1	Acting on CH or CH(2) groups; Ribonucleoside-diphosphate reductase
FGENESH_B3_100	#NAME?	468	7	5.55889e-14	50	3	P:GO:0008150; C:GO:0005634; F:GO:0003674	P:biological_process; C:nucleus; F:molecular_function
FGENESH_B3_101	hypothetical protein	369	2	1.93794e-18	65	3	P:GO:0008150; C:GO:0005634; F:GO:0003674	P:biological_process; C:nucleus; F:molecular_function
FGENESH_B3_102	integral membrane hemolysin-III	456	11	3.71465e-49	65.36	2	C:GO:0005634; C:GO:0005739	C:nucleus; C:mitochondrion
FGENESH_B3_103	circadian and RNA binding 1	516	20	5.76942e-47	85.75	31	P:GO:0010043; P:GO:0009651; F:GO:0003690; C:GO:0005794; P:GO:0009631; P:GO:0009735; F:GO:0003697; P:GO:0009414; F:GO:0005524; C:GO:0009507; C:GO:0009506; F:GO:0005507; P:GO:0010119; P:GO:0000380; P:GO:0032508; C:GO:0048046; F:GO:0001072; C:GO:0005829; F:GO:0003729; P:GO:0046686; P:GO:0007623; P:GO:0009845; P:GO:0006406; C:GO:0005634; C:GO:0005777; F:GO:0005515; P:GO:0045087; C:GO:0005739; P:GO:00…	P:response to zinc ion; P:response to salt stress; F:double-stranded DNA binding; C:Golgi apparatus; P:cold acclimation; P:response to cytokinin; F:single-stranded DNA binding; P:response to water deprivation; F:ATP binding; C:chloroplast; C:plasmodesma; F:copper ion binding; P:regulation of stomatal movement; P:alternative mRNA splicing, via spliceosome; P:DNA duplex unwinding; C:apoplast; F:tra…
FGENESH_B3_104	#NAME?	1023	20	0	66.35	12	F:GO:0003677; P:GO:0006979; C:GO:0005737; P:GO:0044707; P:GO:1901362; P:GO:0010468; P:GO:0046686; P:GO:0055114; F:GO:0016651; F:GO:0032442; C:GO:0005886; P:GO:0019438	F:DNA binding; P:response to oxidative stress; C:cytoplasm; P:single-multicellular organism process; P:organic cyclic compound biosynthetic process; P:regulation of gene expression; P:response to cadmium ion; P:oxidation-reduction process; F:oxidoreductase activity, acting on NAD(P)H; F:phenylcoumaran benzylic ether reductase activity; C:plasma membrane; P:aromatic compound biosynthetic process
FGENESH_B3_105	Rer1 family	576	10	6.74127e-113	77.6	8	P:GO:0045185; C:GO:0005801; P:GO:0006890; C:GO:0005739; C:GO:0016021; C:GO:0005783; C:GO:0005794; C:GO:0005886	P:maintenance of protein location; C:cis-Golgi network; P:retrograde vesicle-mediated transport, Golgi to ER; C:mitochondrion; C:integral component of membrane; C:endoplasmic reticulum; C:Golgi apparatus; C:plasma membrane
FGENESH_B3_106	Ribosomal S25 family	522	11	2.64639e-45	95.09	8	C:GO:0009507; C:GO:0009506; F:GO:0003735; C:GO:0022627; C:GO:0005794; C:GO:0005730; C:GO:0005774; P:GO:0006412	C:chloroplast; C:plasmodesma; F:structural constituent of ribosome; C:cytosolic small ribosomal subunit; C:Golgi apparatus; C:nucleolus; C:vacuolar membrane; P:translation
FGENESH_B3_107	nucleolar-like protein	804	3	1.37242e-90	74.33	1	C:GO:0016021	C:integral component of membrane
FGENESH_B3_108	Sec14p-like phosphatidylinositol transfer family	2556	20	0	80.3	11	P:GO:0009908; C:GO:0035619; C:GO:0005739; P:GO:0015031; C:GO:0016021; P:GO:0048768; P:GO:0015914; C:GO:0000139; F:GO:0008526; P:GO:0006656; C:GO:0005886	P:flower development; C:root hair tip; C:mitochondrion; P:protein transport; C:integral component of membrane; P:root hair cell tip growth; P:phospholipid transport; C:Golgi membrane; F:phosphatidylinositol transporter activity; P:phosphatidylcholine biosynthetic process; C:plasma membrane
FGENESH_B3_109	Sec14p-like phosphatidylinositol transfer family	1464	20	0	79.25	7	C:GO:0009506; C:GO:0005739; P:GO:0015031; C:GO:0016021; C:GO:0000139; F:GO:0008526; C:GO:0005886	C:plasmodesma; C:mitochondrion; P:protein transport; C:integral component of membrane; C:Golgi membrane; F:phosphatidylinositol transporter activity; C:plasma membrane
